# Supplementary material for: Disentangling First and Second Sphere Effects in Iron–Sulfur Cubanes
Source: JACS Au. 2025 Dec 18;6(1):209–32. doi: 10.1021/jacsau.5c01171 (PMC12848739; doi:10.1021/jacsau.5c01171)
Supplement: Supplementary file 2 [file au5c01171_si_002.zip]

Archive with 4 entries (4 files):
- K-[Fe4S4]3+_DFT.xyz
- K2-[Fe4S4]2+_DFT.xyz
- [Fe4S4]2+_DFT.xyz
- [Fe4S4]3+_DFT.xyz
