# Supplementary material for: Disentangling First and Second Sphere Effects in Iron–Sulfur Cubanes
Source: JACS Au. 2025 Dec 18;6(1):209–32. doi: 10.1021/jacsau.5c01171 (PMC12848739; doi:10.1021/jacsau.5c01171)
Supplement: Supplementary file 2 [file au5c01171_si_002.zip › K-[Fe4S4]3+_DFT.xyz]

  209
Absolute Energy (Hartree): -7428.090289
Fe    15.395271    12.805537     7.503114
Fe    14.675746    11.248884     5.312606
Fe    12.860454    11.581202     7.361589
Fe    13.135251    13.603587     5.479188
 S    14.988481    10.602290     7.534100
 S    15.484271    13.345991     5.194634
 S    12.351040    11.536700     5.097581
 S    13.271480    13.745660     7.863707
 S    15.149913     9.407930     3.984313
 S    11.651529    10.049406     8.593168
 S    17.423095    13.150489     8.436871
 S    12.370680    15.704016     5.117849
 K    13.158103     7.896226     6.399943
 C    16.885965     8.922750     4.012871
 C    17.835527     9.596171     3.197490
 C    19.161219     9.127619     3.157561
 C    19.566615     8.013446     3.890519
 C    18.631718     7.350604     4.684110
 C    17.296469     7.784181     4.759156
 C    16.398114     6.964082     5.637415
 C    15.579986     5.954066     5.075722
 C    14.869764     5.092597     5.931166
 C    14.951609     5.197762     7.328822
 C    15.765835     6.208675     7.863364
 C    16.506542     7.079389     7.046294
 C    17.448065     8.073720     7.684878
 C    15.496450     5.763113     3.579647
 C    14.225752     4.230717     8.236125
 C    17.539779    10.787631     2.336123
 C    17.994804    12.062230     2.742286
 C    17.858534    13.147099     1.861132
 C    17.306037    12.999675     0.582648
 C    16.856520    11.725511     0.203002
 C    16.967419    10.616213     1.053033
 C    16.512023     9.256000     0.580321
 C    18.656974    12.267591     4.085658
 C    17.232446    14.164992    -0.377392
 C     9.868404    10.222902     8.419978
 C     9.169813    11.268495     9.080206
 C     7.765975    11.308248     9.005919
 C     7.042607    10.337744     8.313226
 C     7.730817     9.304373     7.678216
 C     9.133997     9.228546     7.718175
 C     9.749158     8.057394     7.009666
 C    10.121307     6.897286     7.731274
 C    10.558922     5.762630     7.025547
 C    10.624552     5.736165     5.623643
 C    10.258797     6.899783     4.928690
 C     9.809362     8.053419     5.593534
 C     9.369592     9.254104     4.789371
 C    10.023092     6.854198     9.237432
 C    11.010572     4.479040     4.879607
 C     9.823844    12.347707     9.889405
 C     9.983654    13.637690     9.331183
 C    10.472251    14.674095    10.138438
 C    10.795095    14.472941    11.488090
 C    10.626606    13.187960    12.019495
 C    10.145648    12.120025    11.245548
 C     9.963557    10.757533    11.872621
 C     9.639902    13.906270     7.884780
 C    11.311835    15.611997    12.336427
 C    17.268675    14.448965     9.667152
 C    17.000809    14.098135    11.015836
 C    16.903955    15.123520    11.971697
 C    17.088313    16.462429    11.618299
 C    17.402409    16.790555    10.297521
 C    17.506829    15.799783     9.306911
 C    17.916704    16.210497     7.924303
 C    16.968018    16.757619     7.030876
 C    17.393153    17.182897     5.763091
 C    18.733134    17.098758     5.361679
 C    19.657456    16.560172     6.267158
 C    19.274888    16.114361     7.540739
 C    20.313235    15.537712     8.475118
 C    15.512925    16.872880     7.414846
 C    19.174757    17.607588     4.008361
 C    16.880660    12.676136    11.482330
 C    18.058724    11.953777    11.796502
 C    17.948715    10.652231    12.302993
 C    16.703609    10.041896    12.517410
 C    15.553454    10.773914    12.202609
 C    15.616887    12.081130    11.690555
 C    14.335165    12.796714    11.343107
 C    19.426092    12.565032    11.596255
 C    16.610790     8.652727    13.106639
 C    11.560531    16.323772     3.655543
 C    11.193530    17.699547     3.715304
 C    10.576777    18.296278     2.607504
 C    10.321104    17.565324     1.444715
 C    10.682341    16.218899     1.393738
 C    11.297700    15.573177     2.482440
 C    11.629818    14.126015     2.301796
 C    10.589484    13.169588     2.330249
 C    10.877486    11.844510     1.974637
 C    12.166580    11.437242     1.607103
 C    13.191720    12.394453     1.618327
 C    12.943401    13.736176     1.942291
 C    14.055590    14.753897     1.843045
 C     9.183785    13.551154     2.736134
 C    12.450318    10.006990     1.215089
 C    11.457251    18.543007     4.926935
 C    12.657223    19.284900     5.019019
 C    12.868794    20.103156     6.138320
 C    11.922657    20.210753     7.167261
 C    10.733838    19.477219     7.047002
 C    10.482546    18.646703     5.945340
 C     9.182345    17.881394     5.856507
 C    13.705251    19.202260     3.933363
 C    12.186635    21.068653     8.383093
 H    19.876569     9.654569     2.522603
 H    20.598336     7.661315     3.839078
 H    18.926955     6.470998     5.260259
 H    14.258322     4.300591     5.489880
 H    15.853984     6.307036     8.949055
 H    17.468297     9.027972     7.143700
 H    18.478865     7.682900     7.688357
 H    17.161796     8.274118     8.725418
 H    14.839052     4.920180     3.326801
 H    16.490398     5.564405     3.150066
 H    15.111361     6.667670     3.083547
 H    13.605455     4.757167     8.977535
 H    14.942234     3.611827     8.798943
 H    13.576512     3.553047     7.665357
 H    18.203004    14.132755     2.186086
 H    16.422136    11.585386    -0.791410
 H    16.154485     9.299761    -0.457686
 H    15.694349     8.874081     1.212037
 H    17.329150     8.519448     0.631702
 H    19.695281    11.897063     4.079623
 H    18.129320    11.728468     4.884720
 H    18.680182    13.331924     4.353344
 H    17.290155    15.126060     0.152455
 H    16.300285    14.149576    -0.961185
 H    18.067046    14.134708    -1.097558
 H     7.243422    12.117604     9.520431
 H     5.952645    10.380627     8.276496
 H     7.181111     8.527450     7.142248
 H    10.827237     4.864589     7.589023
 H    10.295943     6.903750     3.835550
 H     9.839561    10.179606     5.151607
 H     8.280244     9.399607     4.856492
 H     9.628927     9.128580     3.729794
 H    10.287243     5.859724     9.621662
 H     9.003327     7.095056     9.574156
 H    10.694177     7.595941     9.698749
 H    11.636468     4.700307     4.002733
 H    10.112358     3.957182     4.511118
 H    11.554336     3.777365     5.526685
 H    10.604350    15.665849     9.697317
 H    10.867333    13.008768    13.071609
 H     8.926643    10.400569    11.771852
 H    10.215467    10.780950    12.941854
 H    10.609270    10.010440    11.383748
 H    10.212153    13.248667     7.211498
 H     9.876811    14.943296     7.613058
 H     8.573488    13.727075     7.677477
 H    10.612619    16.462965    12.332415
 H    12.275577    15.985656    11.956209
 H    11.458936    15.299897    13.379817
 H    16.693112    14.853068    13.008659
 H    17.008747    17.245545    12.374676
 H    17.583945    17.830628    10.018072
 H    16.650302    17.589872     5.071487
 H    20.709657    16.484181     5.977291
 H    20.140780    14.461820     8.639614
 H    20.285697    16.021474     9.463268
 H    21.323395    15.657516     8.059972
 H    15.075437    15.881091     7.608034
 H    14.925721    17.340098     6.613651
 H    15.376319    17.463836     8.333226
 H    18.377518    17.498511     3.259233
 H    20.062888    17.069263     3.647344
 H    19.436618    18.678103     4.053203
 H    18.863417    10.102534    12.544532
 H    14.569806    10.321574    12.358790
 H    14.079304    12.654586    10.280156
 H    14.402883    13.879740    11.510603
 H    13.488845    12.406209    11.923892
 H    19.523394    13.525117    12.125955
 H    19.617030    12.767130    10.530330
 H    20.213167    11.890010    11.959487
 H    16.704464     8.680246    14.205118
 H    17.413269     8.001542    12.729648
 H    15.645964     8.181508    12.871109
 H    10.301526    19.351400     2.668773
 H     9.846227    18.041565     0.585116
 H    10.492951    15.636981     0.489100
 H    10.069128    11.108000     1.989484
 H    14.211738    12.094218     1.361052
 H    13.879169    15.448550     1.005339
 H    15.021533    14.258081     1.682585
 H    14.130548    15.361366     2.756289
 H     8.704856    14.206709     1.991898
 H     9.179301    14.100077     3.689892
 H     8.556233    12.656825     2.852058
 H    13.230182     9.571905     1.860438
 H    12.817195     9.943350     0.178252
 H    11.547520     9.384481     1.291270
 H    13.800840    20.671619     6.206308
 H     9.976930    19.551424     7.833425
 H     8.568880    18.224235     5.008052
 H     8.591840    18.005564     6.774443
 H     9.362554    16.806190     5.704636
 H    14.010592    18.159649     3.753888
 H    14.598470    19.780564     4.206559
 H    13.327202    19.591499     2.974782
 H    12.655048    20.477799     9.187556
 H    11.254987    21.489834     8.788092
 H    12.866853    21.900115     8.149206
