# Supplementary material for: Disentangling First and Second Sphere Effects in Iron–Sulfur Cubanes
Source: JACS Au. 2025 Dec 18;6(1):209–32. doi: 10.1021/jacsau.5c01171 (PMC12848739; doi:10.1021/jacsau.5c01171)
Supplement: Supplementary file 2 [file au5c01171_si_002.zip › K2-[Fe4S4]2+_DFT.xyz]

  210
Absolute Energy (Hartree): -7456.374113
Fe    10.612105    30.986847     7.755175
Fe    11.773024    28.733826     6.692615
Fe    13.241085    30.331515     8.391160
Fe    12.555628    31.241215     5.830627
 S    12.452569    32.464698     7.737811
 S    11.353528    29.057338     8.907991
 S    14.009548    29.463952     6.441385
 S    10.414786    30.292971     5.621361
 S     8.806446    31.509397     9.109956
 S    14.478019    30.947706    10.270016
 S    11.919293    26.715463     5.552114
 S    12.707379    31.978146     3.623399
 K    11.335774    31.885330    11.293184
 K    13.477728    28.686456     3.246355
 C     6.545064    31.650498     6.866912
 C     9.719950    25.324814     7.440126
 C     9.982983    26.062331     3.657225
 C     7.877315    32.973988     8.636047
 C     9.060474    26.135353     8.390805
 C     5.729925    30.653890     7.452171
 C    15.207083    29.593006    11.204851
 C     6.938813    31.533957     5.513711
 C     6.875250    32.897543     7.631385
 C    10.320287    26.076409     5.038868
 C     8.215082    27.313568     7.967516
 C    10.882912    26.554445     2.561627
 C    14.622036    29.181382    12.433753
 C    10.526876    24.243670     7.872640
 C    11.948455    25.739432     2.102465
 C    16.354203    30.851278     3.894174
 C     9.430820    25.489816     5.977201
 C    16.436521    29.006552    10.800493
 C    10.580261    27.759939     1.881871
 C     8.209681    24.958348     5.524312
 C    17.223699    29.383653     9.580262
 C    12.163792    29.010388    12.963057
 C     8.051487    34.186265     9.355743
 C    11.352737    28.132756     0.766583
 C     5.728056    29.408431     5.339563
 C    13.366918    29.756328    13.020232
 C     9.431284    28.639397     2.316912
 C    10.649242    23.988692     9.244492
 C     9.204423    25.836219     9.756213
 C     8.755142    25.513427     3.249352
 C    13.419693    30.947833    13.782694
 C    15.720642    31.443773     2.778848
 C     5.338557    29.551856     6.677875
 C     6.528352    30.412374     4.778522
 C     7.861895    24.971172     4.173587
 C     8.635362    33.991142    11.804237
 C    16.511977    31.620792     5.182179
 C     9.017176    34.357449    10.491496
 C    12.268250    31.374680    14.467723
 C    11.234848    23.352024     6.880325
 C    11.033397    29.478834    13.654122
 C    15.253798    32.864707     2.850690
 C    12.695698    26.151495     0.986989
 C     7.774033    32.602261     4.846750
 C    17.275204    28.489249     8.486322
 C    12.268709    24.424324     2.771657
 C    10.249421    35.021072    10.278441
 C    12.092629    27.703865    12.210245
 C     9.983330    24.763826    10.205624
 C    12.406869    27.337289     0.292532
 C    18.187222    28.734208     7.447956
 C    13.938777    33.230766     3.237186
 C    16.158894    29.438087     1.476903
 C    16.783657    28.823971     2.575160
 C    11.085864    35.288219    11.375420
 C    11.066889    30.649334    14.428311
 C     5.264751    30.763749     8.885207
 C    18.070221    30.517243     9.603787
 C    15.244500    28.185369    13.206057
 C    16.860540    29.545991     3.776407
 C    15.626773    30.736997     1.556981
 C    13.165367    27.712552    -0.959290
 C    16.374385    27.276336     8.427089
 C    10.654652    35.478856     8.898876
 C     6.107263    34.039913     7.343499
 C     9.862443    31.080859    15.232265
 C     9.497139    34.285639    12.875474
 C    19.046734    29.841444     7.457390
 C    16.438415    27.592410    12.798032
 C    10.723477    34.942074    12.686886
 C     5.318478    28.198181     4.533001
 C    14.699332    31.742365    13.893497
 C    12.168981    35.088796     3.481420
 C    13.553881    34.597015     3.183414
 C    18.958419    30.728584     8.539147
 C    12.957019    35.806800     5.793356
 C    17.022790    28.010718    11.604240
 C     7.308207    33.319714    12.067054
 C    16.172044    33.859565     2.475399
 C    10.100565    24.434072    11.676259
 C     7.260889    35.302945     9.035210
 C    11.901433    35.727611     4.715113
 C     9.619836    36.226578     3.966950
 C    10.631952    36.278893     4.936408
 C     6.294671    35.239729     8.030417
 C    11.166385    35.028902     2.487790
 C    18.055175    31.478095    10.768805
 C     9.909296    35.595631     2.750887
 C    14.974750    31.364760     0.346500
 C    14.501430    35.561269     2.795643
 C    11.604949    35.313316    13.857045
 C    15.806744    35.206331     2.453361
 C    20.026162    30.083527     6.332158
 C    11.428541    34.371112     1.153514
 C    17.391518    27.444320     2.456098
 C     8.266565    36.847422     4.227491
 H     8.825818    28.086363     7.474500
 H     7.735822    27.785710     8.835545
 H     7.429786    27.026392     7.253279
 H     7.537108    24.509777     6.258672
 H    11.108901    29.064266     0.247621
 H     9.388683    28.744444     3.409959
 H     8.466562    28.214061     1.996911
 H     9.519968    29.642214     1.877016
 H    11.266433    23.145387     9.569087
 H     8.681353    26.460876    10.486045
 H     8.514217    25.505690     2.183987
 H     4.702746    28.787616     7.134764
 H     6.843436    30.326213     3.734711
 H     6.914404    24.542897     3.841622
 H    17.219427    32.456180     5.053048
 H    16.877944    30.975335     5.990089
 H    15.556525    32.060628     5.503231
 H    12.322264    32.287038    15.068238
 H    10.532501    22.917835     6.151735
 H    11.752239    22.529044     7.392569
 H    11.981567    23.924887     6.307328
 H    10.109225    28.895903    13.604779
 H    13.507480    25.509381     0.632954
 H     7.189130    33.518869     4.667766
 H     8.156936    32.251480     3.879417
 H     8.636704    32.888474     5.464776
 H    12.592491    24.578161     3.812945
 H    13.067135    23.894079     2.234967
 H    11.382802    23.772263     2.807215
 H    12.557357    27.778235    11.217831
 H    11.051116    27.386283    12.072807
 H    12.621883    26.907208    12.757279
 H    18.238666    28.021942     6.619048
 H    16.097160    28.900503     0.525908
 H    12.034323    35.803987    11.199461
 H     6.118991    30.681183     9.576996
 H     4.549217    29.965569     9.127301
 H     4.780851    31.732696     9.082675
 H    14.776912    27.887584    14.147266
 H    17.331572    29.088358     4.649688
 H    12.661492    27.307972    -1.852450
 H    14.187175    27.307682    -0.951327
 H    13.223439    28.802861    -1.085516
 H    16.478234    26.759869     7.463104
 H    15.318471    27.564198     8.543711
 H    16.602259    26.554874     9.226945
 H    10.503974    34.691654     8.147396
 H    11.712593    35.771612     8.880962
 H    10.053894    36.347220     8.583537
 H     5.337652    33.966455     6.571918
 H     9.736964    30.437698    16.118350
 H     8.934680    31.006518    14.645983
 H     9.965956    32.115080    15.587538
 H     9.186308    34.016744    13.888804
 H    16.914192    26.824014    13.409949
 H     6.124170    27.445804     4.515898
 H     5.100694    28.465783     3.488187
 H     4.424878    27.717463     4.956853
 H    15.508247    31.132459    14.324357
 H    14.560189    32.626856    14.529846
 H    15.044494    32.074237    12.901777
 H    19.618382    31.600487     8.571504
 H    13.218903    34.801053     6.158367
 H    12.595659    36.392461     6.649195
 H    13.885215    36.270440     5.427363
 H    17.969902    27.575419    11.277890
 H     7.223245    32.376798    11.505206
 H     6.471129    33.957954    11.744496
 H     7.181643    33.101460    13.136151
 H    17.182188    33.558817     2.187953
 H     9.790587    23.396476    11.878110
 H     9.471995    25.097358    12.286780
 H    11.139315    24.534666    12.028391
 H     7.407166    36.227177     9.598988
 H    10.431041    36.768352     5.893577
 H     5.682086    36.112520     7.797095
 H    18.828888    32.249524    10.652204
 H    18.227653    30.957215    11.723520
 H    17.076822    31.978739    10.846245
 H     9.137792    35.547611     1.976725
 H    14.957509    30.663883    -0.499161
 H    15.513272    32.270410     0.027879
 H    13.941001    31.675654     0.564616
 H    14.190178    36.607642     2.756246
 H    11.292988    34.797337    14.775332
 H    11.555403    36.396634    14.052996
 H    12.660355    35.069868    13.664044
 H    16.527823    35.970214     2.156662
 H    19.594159    30.743753     5.561846
 H    20.309679    29.143707     5.836924
 H    20.943242    30.568115     6.697694
 H    12.338150    34.768249     0.677355
 H    10.583990    34.523359     0.467173
 H    11.577218    33.286498     1.280245
 H    17.289293    26.875521     3.391652
 H    18.468756    27.509636     2.231660
 H    16.924504    26.864847     1.646995
 H     7.820704    36.455638     5.154756
 H     7.568608    36.645380     3.402988
 H     8.343540    37.940956     4.341705
