# Supplementary material for: Disentangling First and Second Sphere Effects in Iron–Sulfur Cubanes
Source: JACS Au. 2025 Dec 18;6(1):209–32. doi: 10.1021/jacsau.5c01171 (PMC12848739; doi:10.1021/jacsau.5c01171)
Supplement: Supplementary file 2 [file au5c01171_si_002.zip › [Fe4S4]2+_DFT.xyz]

  208
Absolute Energy (Hartree): -7400.088179
Fe    -1.542173    -2.102852    22.323470
Fe     0.300094    -3.992313    23.213495
Fe     0.361396    -1.439784    24.276579
Fe     1.115803    -1.829713    21.633821
 S    -1.343871    -3.057571    24.460047
 S    -0.361784    -3.547868    21.011444
 S     2.143501    -2.625819    23.576739
 S    -0.237777    -0.163238    22.401132
 S    -3.857212    -1.801908    22.120171
 S     1.263445    -6.028740    23.808612
 S     1.131688    -0.303712    26.153750
 S     2.370397    -1.579927    19.694963
 C     0.601305     2.409864    26.485458
 C     5.027005    -0.950428    22.754026
 C     5.119205    -1.146521    21.356130
 C     5.612769    -1.891872    23.613329
 C     6.278562    -3.025768    23.131215
 C    -1.404751     3.302298    27.559409
 C    -2.638158    -1.097838    27.260563
 C     3.441920    -0.141639    19.660718
 C    -0.182810     3.495897    26.913586
 C    -2.769239    -2.493835    18.207331
 C     0.133673     1.081826    26.694395
 C    -1.012263    -1.004630    29.085375
 C    -4.226855    -0.870232    19.489867
 C     0.025749    -7.073319    24.570089
 C    -1.071120     0.884432    27.424776
 C     4.641793    -0.074769    20.421682
 C    -3.263811    -0.517880    26.017685
 C     3.149158     0.910924    18.748441
 C    -1.828340     1.999048    27.825347
 C     1.957113     0.929225    17.836343
 C    -2.662409    -3.676395    17.454236
 C    -0.977994    -7.715639    23.795500
 C    -1.555335    -0.456155    27.896842
 C    -6.256799     0.633406    23.326086
 C    -1.849974    -6.895055    21.558767
 C     6.354955    -3.201319    21.743145
 C     1.259508    -6.904246    26.813533
 C    -3.971736    -2.226984    18.898593
 C    -1.804381    -6.930876    20.156295
 C    -0.953097    -7.698906    22.297511
 C    -1.612011    -1.526421    18.257442
 C    -4.762874     0.698796    21.292135
 C     1.942419     2.753804    25.900830
 C     2.347519    -7.794114    26.970851
 C     4.285794     0.231864    23.331586
 C    -6.628005     1.152254    24.574540
 C    -4.276777    -0.575765    20.880551
 C    -2.856217    -6.009501    22.255688
 C     0.832492     1.719822    18.162577
 C     5.792134    -2.280683    20.846681
 C    -3.145203    -2.288765    27.808649
 C    -0.203791     1.856119    17.224080
 C     2.045543     3.270933    24.589431
 C     1.252839    -5.675860    27.510906
 C     0.094849    -7.332543    25.966384
 C     0.149654    -0.342363    29.787500
 C    -1.563912    -2.179670    29.611315
 C     3.411326    -7.436866    27.813858
 C    -5.853037     2.113480    25.238661
 C    -0.905335    -7.756703    19.466805
 C    -5.063022     1.086742    22.712802
 C    -2.978232     2.546335    22.754256
 C    -4.536236     0.136135    18.556293
 C    -5.028272    -3.170779    18.862048
 C     3.287745     3.741599    24.133336
 C     4.433860     3.716298    24.936974
 C     3.091110     2.717358    26.728314
 C    -4.262010     2.046326    23.372131
 C    -4.671099     2.540438    24.621611
 C     0.852391     3.297995    23.665875
 C    -2.632842    -2.840964    28.986831
 C    -0.913808    -8.099329    26.574603
 C     3.428722    -6.219251    28.506170
 C    -0.052634    -8.554100    21.620287
 C    -5.071752     1.669887    20.322896
 C     4.312783     3.193994    26.232278
 C    -4.938873     1.409150    18.959192
 C    -3.713463    -4.596779    17.364343
 C    -0.157009     1.233544    15.970528
 C     2.018815     0.281946    16.579037
 C    -7.143947    -0.381418    22.645760
 C     2.335864    -5.356855    28.344026
 C     6.850513    -4.052977    24.081160
 C     0.723896     2.395327    19.508937
 C    -0.048133    -8.568202    20.219068
 C    -1.970548    -8.471150    24.441330
 C    -6.321583    -2.923477    19.601817
 C     2.387354    -9.114504    26.235856
 C    -4.879103    -4.336822    18.100162
 C     0.110402    -4.708598    27.354600
 C     4.021953     2.008401    18.644592
 C     5.484730     1.043412    20.287232
 C    -3.198494    -4.116453    29.569060
 C     5.917380    -2.507823    19.358352
 C     0.919318    -9.434385    22.370892
 C    -6.264785     2.642240    26.593954
 C     3.013966     2.184282    28.139433
 C    -1.962476    -8.642969    25.828098
 C    -0.845020    -7.769112    17.956625
 C     0.963686     0.445587    15.670507
 C     3.206633    -0.574495    16.206171
 C     5.184840     2.087151    19.411610
 C    -3.623154    -5.817765    16.477430
 C     4.600239    -5.832432    29.380986
 C    -1.291284     1.378498    14.981143
 C     5.764427     4.213872    24.419498
 H     5.523144    -1.740765    24.692732
 H    -2.003364     4.156998    27.881751
 H     0.192285     4.507930    26.741230
 H    -3.830689     0.399697    26.237823
 H    -3.950441    -1.233407    25.545997
 H    -2.504979    -0.246258    25.271137
 H    -2.755391     1.826133    28.377168
 H    -1.729845    -3.872993    16.917287
 H     6.868446    -4.080600    21.341803
 H    -2.470462    -6.268579    19.596290
 H    -0.722042    -1.948061    17.772437
 H    -1.333524    -1.287995    19.294906
 H    -1.847526    -0.570901    17.764916
 H     4.676866     1.190520    22.960534
 H     4.341521     0.236364    24.428148
 H     3.218231     0.199384    23.063285
 H    -7.556043     0.799894    25.035759
 H    -3.245184    -5.244062    21.570946
 H    -2.411109    -5.490594    23.116784
 H    -3.708805    -6.596195    22.637825
 H    -3.965828    -2.794176    27.291347
 H    -1.072673     2.466151    17.487555
 H     1.041265    -0.347610    29.140448
 H     0.397493    -0.869825    30.719745
 H    -0.065245     0.710086    30.030211
 H    -1.140675    -2.593212    30.532527
 H     4.251311    -8.129528    27.926663
 H    -2.347664     1.709683    22.417381
 H    -2.402343     3.134531    23.481531
 H    -3.167891     3.180700    21.873241
 H    -4.480444    -0.110518    17.493238
 H     3.356248     4.135049    23.114838
 H    -4.038025     3.274866    25.127777
 H     0.528369     2.273509    23.419469
 H     1.096787     3.809940    22.724764
 H    -0.010848     3.803383    24.124034
 H    -0.857631    -8.275155    27.651975
 H    -5.440196     2.641502    20.661134
 H     5.191944     3.164494    26.883468
 H    -5.177692     2.176961    18.220325
 H    -6.607997    -1.335416    22.519290
 H    -7.445470    -0.046400    21.640957
 H    -8.052300    -0.569378    23.235471
 H     2.322358    -4.399772    28.873605
 H     7.633869    -4.655644    23.598146
 H     6.064657    -4.744417    24.425769
 H     7.281806    -3.579491    24.976216
 H     1.580103     3.059467    19.702696
 H     0.706251     1.649350    20.319776
 H    -0.198838     2.987871    19.575682
 H     0.659547    -9.223416    19.701489
 H    -2.745596    -8.945038    23.833902
 H    -6.142901    -2.885525    20.687993
 H    -7.050169    -3.721253    19.399095
 H    -6.773280    -1.960428    19.316479
 H     1.519544    -9.746030    26.482192
 H     3.302065    -9.673067    26.481111
 H     2.363209    -8.958354    25.146355
 H    -5.708897    -5.049792    18.060138
 H     0.088262    -4.286323    26.337721
 H     0.192842    -3.868269    28.055833
 H    -0.863102    -5.198136    27.507401
 H     3.774318     2.804903    17.938237
 H     6.401610     1.072973    20.880825
 H    -3.564747    -3.962961    30.597340
 H    -2.433770    -4.908462    29.613291
 H    -4.034407    -4.493504    28.963773
 H     6.497639    -3.417428    19.147639
 H     6.408851    -1.659326    18.856050
 H     4.920107    -2.620717    18.903631
 H     1.705886    -8.823452    22.843157
 H     1.406357   -10.146272    21.688939
 H     0.425482   -10.002676    23.173680
 H    -7.355320     2.775478    26.660473
 H    -5.787377     3.609181    26.808888
 H    -5.973451     1.945609    27.397873
 H     2.239514     2.702736    28.725774
 H     3.977084     2.299134    28.656764
 H     2.750241     1.114715    28.134210
 H    -2.746984    -9.223638    26.318166
 H    -1.775335    -8.160308    17.514371
 H    -0.014615    -8.395274    17.599507
 H    -0.698295    -6.753351    17.559137
 H     1.023431    -0.054790    14.698812
 H     4.151167    -0.013024    16.278554
 H     3.108979    -0.957615    15.180466
 H     3.292129    -1.435041    16.888802
 H     5.855277     2.944176    19.318639
 H    -3.827577    -6.742986    17.038533
 H    -2.626861    -5.910110    16.024172
 H    -4.360752    -5.766900    15.659403
 H     5.210014    -6.708529    29.646100
 H     4.266520    -5.352547    30.313692
 H     5.258399    -5.113321    28.866007
 H    -1.935264     0.483286    14.980013
 H    -0.917141     1.508480    13.953995
 H    -1.927436     2.241331    15.225388
 H     6.394903     3.378275    24.073137
 H     6.329185     4.743149    25.202184
 H     5.632501     4.898442    23.569238
