# Supplementary material for: Disentangling First and Second Sphere Effects in Iron–Sulfur Cubanes
Source: JACS Au. 2025 Dec 18;6(1):209–32. doi: 10.1021/jacsau.5c01171 (PMC12848739; doi:10.1021/jacsau.5c01171)
Supplement: Supplementary file 2 [file au5c01171_si_002.zip › [Fe4S4]3+_DFT.xyz]

  208
Absolute Energy (Hartree): -7399.964707
Fe     2.751483     1.628850     5.878977
Fe     4.820363     0.230016     7.066254
Fe     5.357227     2.319607     5.252796
Fe     4.113158    -0.373571     4.426770
 S     4.409392     2.521231     7.279735
 S     2.856818    -0.685129     6.240541
 S     3.587845     1.860666     3.791322
 S     6.233956     0.086890     5.309734
 S     0.530426     1.897381     6.407506
 S     5.794021    -0.794264     8.855043
 S     6.691449     3.784167     4.139445
 S     3.548168    -1.888154     2.833271
 C     7.570177     1.908960    11.014673
 C     0.794640     4.251271     9.526841
 C     7.373356     0.522652    11.202523
 C    -0.301308     3.840407     8.734800
 C     0.891539    -3.057309     8.475193
 C     8.878666     2.403228    10.899715
 C     9.997393     1.562131    10.956842
 C     9.441454     1.778682     6.047177
 C     0.794691    -1.695019     8.785445
 C     3.882221    -1.096068    10.904142
 C     3.027870    -3.132955     9.676653
 C     6.106377     7.305225     3.731622
 C    -0.440439     4.330556     7.322769
 C    -1.346494     3.088454     9.319270
 C     6.233742     0.578076     0.935581
 C    -0.109418     3.559603     6.174556
 C     1.784950    -1.029452     9.523632
 C     8.487793    -0.346288    11.260216
 C     2.019966    -3.756327     8.926260
 C     2.907365    -1.757815     9.978505
 C     0.781058     3.667668     2.699479
 C     4.938229     7.983659     3.353672
 C     5.146410    -0.582978    10.512413
 C    10.634513     0.350994     4.448812
 C    -1.277654     2.767276    10.683728
 C     9.538210     2.866165     5.150689
 C     5.766431    -1.892011     1.099651
 C     9.778087     0.188235    11.131975
 C     5.998287    -0.003252    11.491989
 C    -0.203157     3.169707    11.487726
 C     9.989827     0.540691     5.678270
 C     5.418599    -0.525776     0.588636
 C     1.921610     5.054955     8.923974
 C     5.968623     1.830761     0.363781
 C    -0.414287     4.071533     4.882692
 C     4.937964     2.018308    -0.566841
 C     4.153277     0.908949    -0.907163
 C    -2.530841     2.633386     8.498684
 C     7.795540     4.754392     5.168955
 C     4.211294    -3.933626    10.167436
 C     7.399873     0.429197     1.883502
 C     8.302686    -1.832595    11.460747
 C    10.188375     2.699589     3.905922
 C     3.491395    -0.997188    12.252093
 C     0.825218     3.908051    10.886395
 C     5.028662    -2.586300     2.094848
 C     6.191222     6.753683     5.030795
 C     0.874296     2.994829     1.472611
 C     1.663657     0.451477     9.781648
 C     6.393591     2.851941    10.923496
 C     4.371406    -0.359081    -0.346790
 C     1.760076     4.774072     3.021328
 C    10.725540     1.445894     3.578648
 C    -0.989096     5.614169     7.159907
 C     9.055469     4.227780     5.553654
 C     8.747987     1.925728     7.378249
 C    -0.137658     2.794766    12.950544
 C     6.884910    -2.521837     0.524426
 C     4.317717    -0.415984    13.213838
 C     5.565257     0.074901    12.826456
 C     7.247251     7.171753     2.749934
 C    -0.019505     1.977136     1.114833
 C     7.459027     6.095978     5.486868
 C    11.397035     2.110597    10.798123
 C    -1.240785     6.140410     5.892014
 C    -0.236683     3.299856     3.610497
 C    -0.964176     5.361146     4.768489
 C    -0.168529    -3.738975     7.642019
 C     3.959026     7.580919     5.509755
 C    11.188448    -1.001433     4.062634
 C     5.112086     6.902054     5.931486
 C     5.400175    -3.907367     2.460585
 C     4.687474     3.376327    -1.182089
 C    10.308039     3.847028     2.929637
 C     4.619224    -4.742975     3.432570
 C     3.498948    -1.519834    -0.764638
 C     3.852003     8.134108     4.226474
 C    -1.159950     2.285920     3.262760
 C     7.274914    -3.807133     0.902639
 C     0.123834     1.242923    -0.197642
 C    -1.032838     1.643913     2.022317
 C     8.364454     6.866133     6.236687
 C     6.527303    -4.493582     1.861373
 C     4.973107    -4.781512     4.798912
 C     9.927340     5.032687     6.306979
 C     5.184354     6.329191     7.326622
 C     9.586813     6.340279     6.659137
 C     6.046120    -3.879481     5.359203
 C     3.585300    -5.580462     2.947565
 C    -2.280674     1.889718     4.194374
 C     4.290607    -5.662428     5.653947
 C     2.929223    -6.442194     3.835952
 C     3.269102    -6.502412     5.195618
 C     2.617865     8.901385     3.810055
 C     3.179701    -5.551653     1.491638
 C     2.540165    -7.435865     6.134882
 H     9.024257     3.478297    10.758569
 H    -0.068720    -1.123607     8.433404
 H     2.117255    -4.821161     8.695747
 H     4.877891     8.405905     2.346022
 H    -2.092811     2.189553    11.129979
 H    10.635997    -0.489520    11.178978
 H     9.906150    -0.297230     6.376086
 H     2.372960     4.525409     8.070987
 H     2.711693     5.238538     9.664838
 H     1.567463     6.027231     8.546284
 H     6.590458     2.681366     0.657221
 H     3.348111     1.028493    -1.638006
 H    -3.036307     3.480023     8.008752
 H    -3.265091     2.108807     9.125825
 H    -2.210756     1.946744     7.698848
 H     4.306940    -3.885200    11.263749
 H     5.149716    -3.540157     9.745099
 H     4.119058    -4.989603     9.877341
 H     7.188195    -0.294383     2.680950
 H     7.649296     1.387570     2.358304
 H     8.299686     0.073466     1.353908
 H     7.754421    -2.052176    12.390179
 H     9.272654    -2.347350    11.503121
 H     7.718353    -2.267958    10.634594
 H     2.516119    -1.398691    12.536792
 H     1.678672     4.229598    11.490715
 H     1.681269     3.262695     0.785131
 H     2.402780     1.005986     9.179841
 H     1.851152     0.709200    10.833536
 H     0.673256     0.828903     9.499406
 H     5.738575     2.578430    10.081116
 H     6.730091     3.886583    10.770662
 H     5.772535     2.820418    11.832175
 H     2.638746     4.719914     2.365507
 H     2.111502     4.718181     4.061165
 H     1.301833     5.768354     2.891837
 H    11.231267     1.324515     2.615976
 H    -1.233307     6.192928     8.053808
 H     9.088181     2.816736     7.924330
 H     8.916269     1.048335     8.015324
 H     7.658484     2.029521     7.246846
 H    -1.134828     2.560507    13.350128
 H     0.292710     3.606939    13.555305
 H     0.496593     1.905914    13.103342
 H     7.447347    -1.982668    -0.240932
 H     3.996943    -0.354146    14.255649
 H     6.234180     0.523806    13.564448
 H     7.383652     6.120761     2.448158
 H     8.200371     7.506679     3.186705
 H     7.055449     7.762371     1.843362
 H    11.748182     2.002902     9.758374
 H    12.114073     1.577020    11.439845
 H    11.440570     3.179853    11.050482
 H    -1.671169     7.137808     5.781799
 H    -1.193330     5.739971     3.769884
 H    -1.156115    -3.279349     7.794267
 H    -0.245245    -4.809542     7.882864
 H     0.068205    -3.658240     6.568597
 H     3.121683     7.678295     6.206346
 H    10.397364    -1.645796     3.645211
 H    11.609304    -1.527208     4.932447
 H    11.976641    -0.910916     3.301066
 H     4.463937     4.128415    -0.409617
 H     3.841338     3.348385    -1.883161
 H     5.571080     3.735351    -1.733957
 H     9.312431     4.192185     2.608038
 H    10.869037     3.543993     2.034556
 H    10.816855     4.714384     3.378363
 H     4.099574    -2.395351    -1.055291
 H     2.858663    -1.243838    -1.614283
 H     2.846985    -1.836832     0.065423
 H     8.147546    -4.275899     0.443491
 H     0.302056     1.938180    -1.032399
 H    -0.775935     0.654558    -0.428073
 H     0.978996     0.549201    -0.162693
 H    -1.748831     0.859264     1.759866
 H     8.097106     7.897455     6.478125
 H     6.806418    -5.507981     2.155196
 H    10.893060     4.617114     6.603451
 H     6.040724     6.731746     7.889021
 H     5.304694     5.234846     7.299334
 H     4.268116     6.553334     7.888447
 H    10.278166     6.951804     7.242321
 H     6.919089    -3.812358     4.694301
 H     6.381397    -4.229072     6.345202
 H     5.664295    -2.853629     5.490448
 H    -2.981293     1.205630     3.695468
 H    -2.843436     2.766811     4.549108
 H    -1.879182     1.380298     5.085701
 H     4.572414    -5.689008     6.710051
 H     2.133549    -7.087850     3.451923
 H     2.460733     8.849661     2.723010
 H     2.703833     9.967941     4.078447
 H     1.717953     8.511052     4.306429
 H     2.808368    -4.554612     1.206741
 H     2.382105    -6.281096     1.293561
 H     4.027510    -5.777708     0.826471
 H     3.090455    -7.565031     7.077608
 H     2.396440    -8.429658     5.683859
 H     1.540158    -7.045616     6.384500
