# Supplementary material for: Disentangling First and Second Sphere Effects in Iron–Sulfur Cubanes
Source: JACS Au. 2025 Dec 18;6(1):209–32. doi: 10.1021/jacsau.5c01171 (PMC12848739; doi:10.1021/jacsau.5c01171)
Supplement: Supplementary file 3 [file au5c01171_si_003.zip]

Archive with 120 entries (53 files):
- final_structures/
- final_structures/Fe4S4_2+/
- final_structures/Fe4S4_1+/
- final_structures/Fe4S4_3+/
- final_structures/Fe4S4_2+/no_K/
- final_structures/Fe4S4_2+/2K/
- final_structures/Fe4S4_1+/3K/
- final_structures/Fe4S4_1+/4K/
- final_structures/Fe4S4_1+/1K/
- final_structures/Fe4S4_1+/no_K/
- final_structures/Fe4S4_1+/2K/
- final_structures/Fe4S4_3+/no_K/
- final_structures/Fe4S4_3+/K/
- final_structures/Fe4S4_2+/no_K/3_4/
- final_structures/Fe4S4_2+/no_K/1_3/
- final_structures/Fe4S4_2+/no_K/1_4/
- final_structures/Fe4S4_2+/no_K/1_2/
- final_structures/Fe4S4_2+/no_K/2_3/
- final_structures/Fe4S4_2+/no_K/2_4/
- final_structures/Fe4S4_2+/2K/3_4/
- final_structures/Fe4S4_2+/2K/1_3/
- final_structures/Fe4S4_2+/2K/1_4/
- final_structures/Fe4S4_2+/2K/1_2/
- final_structures/Fe4S4_2+/2K/2_3/
- final_structures/Fe4S4_2+/2K/2_4/
- final_structures/Fe4S4_1+/3K/3_4/
- final_structures/Fe4S4_1+/3K/1_3/
- final_structures/Fe4S4_1+/3K/1_4/
- final_structures/Fe4S4_1+/3K/1_2/
- final_structures/Fe4S4_1+/3K/2_3/
- final_structures/Fe4S4_1+/3K/2_4/
- final_structures/Fe4S4_1+/4K/3_4/
- final_structures/Fe4S4_1+/4K/1_3/
- final_structures/Fe4S4_1+/4K/1_4/
- final_structures/Fe4S4_1+/4K/1_2/
- final_structures/Fe4S4_1+/4K/2_3/
- final_structures/Fe4S4_1+/4K/2_4/
- final_structures/Fe4S4_1+/1K/3_4/
- final_structures/Fe4S4_1+/1K/1_3/
- final_structures/Fe4S4_1+/1K/1_4/
- final_structures/Fe4S4_1+/1K/1_2/
- final_structures/Fe4S4_1+/1K/2_3/
- final_structures/Fe4S4_1+/1K/2_4/
- final_structures/Fe4S4_1+/no_K/3_4/
- final_structures/Fe4S4_1+/no_K/1_3/
- final_structures/Fe4S4_1+/no_K/1_4/
- final_structures/Fe4S4_1+/no_K/1_2/
- final_structures/Fe4S4_1+/no_K/2_3/
- final_structures/Fe4S4_1+/no_K/2_4/
- final_structures/Fe4S4_1+/2K/3_4/
- final_structures/Fe4S4_1+/2K/1_3/
- final_structures/Fe4S4_1+/2K/1_4/
- final_structures/Fe4S4_1+/2K/1_2/
- final_structures/Fe4S4_1+/2K/2_3/
- final_structures/Fe4S4_1+/2K/2_4/
- final_structures/Fe4S4_3+/no_K/3_4/
- final_structures/Fe4S4_3+/no_K/1_3/
- final_structures/Fe4S4_3+/no_K/1_4/
- final_structures/Fe4S4_3+/no_K/1_2/
- final_structures/Fe4S4_3+/no_K/2_3/
- final_structures/Fe4S4_3+/no_K/2_4/
- final_structures/Fe4S4_3+/K/3_4/
- final_structures/Fe4S4_3+/K/1_3/
- final_structures/Fe4S4_3+/K/1_4/
- final_structures/Fe4S4_3+/K/1_2/
- final_structures/Fe4S4_3+/K/2_3/
- final_structures/Fe4S4_3+/K/2_4/
- final_structures/Fe4S4_2+/no_K/3_4/structure.xyz
- final_structures/Fe4S4_2+/no_K/1_3/structure.xyz
- final_structures/Fe4S4_2+/no_K/1_4/structure.xyz
- final_structures/Fe4S4_2+/no_K/1_2/structure.xyz
- final_structures/Fe4S4_2+/no_K/2_3/structure.xyz
- final_structures/Fe4S4_2+/no_K/2_4/structure.xyz
- final_structures/Fe4S4_2+/2K/3_4/structure.xyz
- final_structures/Fe4S4_2+/2K/1_3/structure.xyz
- final_structures/Fe4S4_2+/2K/1_4/structure.xyz
- final_structures/Fe4S4_2+/2K/1_2/structure.xyz
- final_structures/Fe4S4_2+/2K/2_3/structure.xyz
- final_structures/Fe4S4_2+/2K/2_4/structure.xyz
- final_structures/Fe4S4_1+/3K/3_4/structure.xyz
- final_structures/Fe4S4_1+/3K/1_3/structure.xyz
- final_structures/Fe4S4_1+/3K/1_4/structure.xyz
- final_structures/Fe4S4_1+/3K/1_2/structure.xyz
- final_structures/Fe4S4_1+/3K/2_3/structure.xyz
- final_structures/Fe4S4_1+/3K/2_4/structure.xyz
- final_structures/Fe4S4_1+/4K/3_4/structure.xyz
- final_structures/Fe4S4_1+/4K/1_3/structure.xyz
- final_structures/Fe4S4_1+/4K/1_4/structure.xyz
- final_structures/Fe4S4_1+/4K/1_2/structure.xyz
- final_structures/Fe4S4_1+/4K/2_3/structure.xyz
- final_structures/Fe4S4_1+/4K/2_4/structure.xyz
- final_structures/Fe4S4_1+/1K/3_4/structure.xyz
- final_structures/Fe4S4_1+/1K/1_3/structure.xyz
- final_structures/Fe4S4_1+/1K/1_4/structure.xyz
- final_structures/Fe4S4_1+/1K/1_2/structure.xyz
- final_structures/Fe4S4_1+/1K/2_3/structure.xyz
- final_structures/Fe4S4_1+/1K/2_4/structure.xyz
- final_structures/Fe4S4_1+/no_K/3_4/structure.xyz
- final_structures/Fe4S4_1+/no_K/1_3/structure.xyz
- final_structures/Fe4S4_1+/no_K/1_4/structure.xyz
- final_structures/Fe4S4_1+/no_K/2_3/structure.xyz
- final_structures/Fe4S4_1+/no_K/2_4/structure.xyz
- final_structures/Fe4S4_1+/2K/3_4/structure.xyz
- final_structures/Fe4S4_1+/2K/1_3/structure.xyz
- final_structures/Fe4S4_1+/2K/1_4/structure.xyz
- final_structures/Fe4S4_1+/2K/1_2/structure.xyz
- final_structures/Fe4S4_1+/2K/2_3/structure.xyz
- final_structures/Fe4S4_1+/2K/2_4/structure.xyz
- final_structures/Fe4S4_3+/no_K/3_4/structure.xyz
- final_structures/Fe4S4_3+/no_K/1_3/structure.xyz
- final_structures/Fe4S4_3+/no_K/1_4/structure.xyz
- final_structures/Fe4S4_3+/no_K/1_2/structure.xyz
- final_structures/Fe4S4_3+/no_K/2_3/structure.xyz
- final_structures/Fe4S4_3+/no_K/2_4/structure.xyz
- final_structures/Fe4S4_3+/K/3_4/structure.xyz
- final_structures/Fe4S4_3+/K/1_3/structure.xyz
- final_structures/Fe4S4_3+/K/1_4/structure.xyz
- final_structures/Fe4S4_3+/K/1_2/structure.xyz
- final_structures/Fe4S4_3+/K/2_3/structure.xyz
- final_structures/Fe4S4_3+/K/2_4/structure.xyz
