# Supplementary material for: Disentangling First and Second Sphere Effects in Iron–Sulfur Cubanes
Source: JACS Au. 2025 Dec 18;6(1):209–32. doi: 10.1021/jacsau.5c01171 (PMC12848739; doi:10.1021/jacsau.5c01171)
Supplement: Supplementary file 3 [file au5c01171_si_003.zip › final_structures/Fe4S4_2+/no_K/3_4/structure.xyz]

28
Coordinates from ORCA-job orca
  Fe  13.25826506336209     13.34361520666128      6.39999186567752
  Fe  15.21314956587848     11.98085790047120      7.88038354236966
  Fe  14.45074101272037     11.05473207048453      5.38128548900250
  Fe  12.68602421188891     10.89134118818773      7.55518050817268
  S   14.76976568276149      9.86211902292677      7.37278848707302
  S   16.89681101472237     12.59222116823763      9.25785994808350
  S   15.05370253624059      9.95428339341159      3.49448476983117
  S   15.48930928499546     12.98600812428992      5.79257495031496
  S   13.15254791467845     12.78864457976763      8.64789220477103
  S   12.20809855479536     11.64840250096511      5.38862805274471
  S   11.06422599713408      9.53067724313066      8.36909291464418
  S   12.47168760516132     15.43231918634486      5.99025932070909
  C   12.53136764492822     15.36795503942546      4.15130225516395
  H   12.20408590898183     16.33441491908499      3.74789039782698
  H   13.55066249943433     15.16541873736813      3.81032171852566
  H   11.87508302030891     14.57739141646034      3.77590294991748
  C   16.87839475106302     10.06118226416826      3.71997606160155
  H   17.20048976245552     11.10629462807344      3.71772372204731
  H   17.17201341968769      9.60813891078165      4.67109267535858
  H   17.37292683075668      9.52348879098666      2.90138690338025
  C   16.70559024191168     14.41842544146689      9.13991604269616
  H   15.70909754828893     14.71423314748528      9.47994766681800
  H   17.46297362976127     14.90257927480434      9.76851175413663
  H   16.82942358699709     14.74241361382916      8.10264261666443
  C   9.66939997054536     10.72350344064450      8.20442587587761
  H   9.83741298400131     11.60056714609142      8.83545613447128
  H   9.57614051910847     11.05271700980751      7.16548295362821
  H   8.73952223742953     10.22898163464202      8.51165221849135
