# Supplementary material for: Disentangling First and Second Sphere Effects in Iron–Sulfur Cubanes
Source: JACS Au. 2025 Dec 18;6(1):209–32. doi: 10.1021/jacsau.5c01171 (PMC12848739; doi:10.1021/jacsau.5c01171)
Supplement: Supplementary file 3 [file au5c01171_si_003.zip › final_structures/Fe4S4_2+/no_K/1_3/structure.xyz]

28
Coordinates from ORCA-job orca
  Fe  13.02077113004009     13.52808580833996      6.51304373149426
  Fe  15.08664247317746     12.27542138887574      7.86391586911204
  Fe  14.35402339040563     11.33314171142760      5.36319827473790
  Fe  12.62802514005190     10.96459605965112      7.49050622529397
  S   14.75617953457596     10.08328172572606      7.17769188733286
  S   16.82070095937316     12.46181034779735      9.31762043520047
  S   15.07362550516776     10.51554214251626      3.37363645942334
  S   15.28032802386214     13.39868815170011      5.94656042088180
  S   12.99475922073797     12.96601402542772      8.65680915586151
  S   12.05655443299229     11.68453064273710      5.45388696973521
  S   11.19654698962755      9.51748842063931      8.49990990442699
  S   12.11117100858509     15.45469096015787      5.76206674261826
  C   12.49185641911336     15.27756305258389      3.97093688783992
  H   12.09633957647397     16.14667807676572      3.43043509322476
  H   13.57352730263042     15.21561265514268      3.82067260710030
  H   12.03319061259880     14.36638224726138      3.57716614266565
  C   16.81384199460415     10.16697163428141      3.86730329026760
  H   17.29443547607357     11.07783954284568      4.23526917269794
  H   16.83888314453145      9.41332650968813      4.65990357636686
  H   17.36504061377675      9.79803440902118      2.99344113798376
  C   17.09504728204687     14.27791080051648      9.18501271202256
  H   16.19302186149996     14.82425774517502      9.47570763794634
  H   17.91646138831905     14.56449292147800      9.85367527458741
  H   17.34896249475520     14.54819712006052      8.15629142347344
  C   9.63541046625476     10.44448885097181      8.19132127503259
  H   9.69892462813661     11.45059823147070      8.61493222599059
  H   9.45024688789709     10.52866467162448      7.11680620843388
  H   8.80439504268977      9.90861714611551      8.66633325824712
