# Supplementary material for: Disentangling First and Second Sphere Effects in Iron–Sulfur Cubanes
Source: JACS Au. 2025 Dec 18;6(1):209–32. doi: 10.1021/jacsau.5c01171 (PMC12848739; doi:10.1021/jacsau.5c01171)
Supplement: Supplementary file 3 [file au5c01171_si_003.zip › final_structures/Fe4S4_2+/no_K/1_4/structure.xyz]

28
Coordinates from ORCA-job orca
  Fe  13.07166655203987     13.25403423147237      6.18062599332312
  Fe  15.18714326901275     12.14357828430817      7.57019086329730
  Fe  14.28870193871959     10.98647274090786      5.16138826943884
  Fe  12.79190866576731     10.76481161047904      7.47359228258867
  S   14.80781423630919      9.88565801149167      7.15909370850605
  S   17.05549760605835     12.49499953839720      8.81029941450413
  S   15.24516357327786      9.95293153606585      3.39566718136778
  S   15.17327140617463     13.12531280075039      5.44686920649095
  S   13.25678667764364     12.83667495022357      8.45357468122609
  S   12.09800265566731     11.31401295945492      5.30740407366815
  S   11.15605741757113      9.65990222678638      8.56899845722431
  S   11.97466143062008     15.20638710860380      5.82204996081394
  C   12.42002649235440     15.46310866525395      4.05403717831940
  H   11.94663444483709     16.38636748652500      3.69758901643389
  H   13.50554106075837     15.54265180700840      3.94584152118009
  H   12.06895115035734     14.62591931155056      3.44401452659759
  C   17.01203975251568     10.10461434168090      3.88489506241344
  H   17.28690703947267     11.15920050485821      3.97607577045084
  H   17.17741969001463      9.61613773816715      4.84928190005264
  H   17.63973957452914      9.62634782514686      3.12283628944675
  C   16.70126548945657     14.21881616766332      9.35215025577231
  H   15.79598508480237     14.24295019982835      9.96544154268446
  H   17.55143189701633     14.59045473258221      9.93836557196640
  H   16.55391667591540     14.87091234241015      8.48670742251894
  C   9.77501557106626     10.85101297008230      8.32738500161770
  H   10.03617885226702     11.82343117688836      8.75387234133859
  H   9.57438144176724     10.98071994698060      7.26036116964610
  H   8.87680335400641     10.46550578443142      8.82544533711093
