# Supplementary material for: Disentangling First and Second Sphere Effects in Iron–Sulfur Cubanes
Source: JACS Au. 2025 Dec 18;6(1):209–32. doi: 10.1021/jacsau.5c01171 (PMC12848739; doi:10.1021/jacsau.5c01171)
Supplement: Supplementary file 3 [file au5c01171_si_003.zip › final_structures/Fe4S4_2+/no_K/1_2/structure.xyz]

28
Coordinates from ORCA-job orca
  Fe  13.25993515536530     13.34302186140572      6.39966399109297
  Fe  15.21447011459960     11.97938309694668      7.87990373467540
  Fe  14.45123625472695     11.05403353149394      5.38060790505315
  Fe  12.68673249755790     10.89109800517598      7.55486098219732
  S   14.76981217709724      9.86100012519859      7.37227879661429
  S   16.89740102364210     12.59159251123827      9.25811182025541
  S   15.05558515526027      9.95336374318216      3.49414124876029
  S   15.49101577752295     12.98460412591580      5.79253217537336
  S   13.15415755500427     12.78827396065863      8.64733247437509
  S   12.20921924992400     11.64818577767427      5.38806838468425
  S   11.06383446890284      9.53129033438319      8.36817098708593
  S   12.47176557699958     15.43147805167285      5.99189431360835
  C   12.52681487243989     15.36922607796436      4.15281485264342
  H   12.19742457547141     16.33576246084809      3.75129656919084
  H   13.54540048864972     15.16822135161857      3.80878358787024
  H   11.87038065365919     14.57843516283631      3.77811616135959
  C   16.88002444418921     10.05965578521761      3.72181526137483
  H   17.20243357659546     11.10467681630321      3.71980146322546
  H   17.17210096657450      9.60664088157633      4.67340477402457
  H   17.37547966191366      9.52182192497472      2.90387753028483
  C   16.70525676247659     14.41769010990735      9.13899349972669
  H   15.70843372578523     14.71293991108237      9.47849803543041
  H   17.46216000192361     14.90250318662575      9.76763382529509
  H   16.82931087278449     14.74103795828794      8.10155932735555
  C   9.67060845149259     10.72603890609257      8.20274436086430
  H   9.83935466302171     11.60271887693894      8.83409971823526
  H   9.57870624888822     11.05550023905388      7.16377687385275
  H   8.73985802753034     10.23273222572494      8.50927134548978
