# Supplementary material for: Disentangling First and Second Sphere Effects in Iron–Sulfur Cubanes
Source: JACS Au. 2025 Dec 18;6(1):209–32. doi: 10.1021/jacsau.5c01171 (PMC12848739; doi:10.1021/jacsau.5c01171)
Supplement: Supplementary file 3 [file au5c01171_si_003.zip › final_structures/Fe4S4_2+/no_K/2_3/structure.xyz]

28
Coordinates from ORCA-job orca
  Fe  13.07300480465577     13.25649763136099      6.17912630680644
  Fe  15.18907210109868     12.14699984094005      7.56835681204206
  Fe  14.28881323233060     10.98799890010506      5.16096550991581
  Fe  12.79360861296643     10.76837221489503      7.47444517676173
  S   14.80904683910889      9.88881666501384      7.15922025382191
  S   17.05753550224608     12.49463240071273      8.80953633944304
  S   15.24419984811898      9.95212112461789      3.39589101097271
  S   15.17432384637896     13.12651046949254      5.44434769862622
  S   13.25919606719643     12.84105336962203      8.45211761950078
  S   12.09831305690168     11.31570431069472      5.30852729582528
  S   11.15850957303951      9.66276723770269      8.57054469075166
  S   11.97521786712898     15.20830651165245      5.81917265460070
  C   12.41565407652385     15.46105663694693      4.04942877654934
  H   11.94111068758548     16.38336897184476      3.69204091337683
  H   13.50083213886779     15.54072282039884      3.93780411844083
  H   12.06309660156739     14.62233882447321      3.44235291841578
  C   17.01146744484768     10.10390459952038      3.88330884255209
  H   17.28656035021526     11.15853637023993      3.97327243801290
  H   17.17779021557098      9.61630423814120      4.84799190153118
  H   17.63838322658964      9.62479570012468      3.12114013917563
  C   16.70241514157629     14.21555534317705      9.36010221267514
  H   15.79723290205378     14.23598686738604      9.97365219478505
  H   17.55246967932915     14.58469994046854      9.94806124517425
  H   16.55451513627295     14.87195804062961      8.49801544544676
  C   9.77622704974358     10.85210653127939      8.32705969895012
  H   10.03614742465845     11.82531044566552      8.75250841349352
  H   9.57589010717527     10.98033081219391      7.25980451790057
  H   8.87827946625015     10.46617018069896      8.82525885445106
