# Supplementary material for: Disentangling First and Second Sphere Effects in Iron–Sulfur Cubanes
Source: JACS Au. 2025 Dec 18;6(1):209–32. doi: 10.1021/jacsau.5c01171 (PMC12848739; doi:10.1021/jacsau.5c01171)
Supplement: Supplementary file 3 [file au5c01171_si_003.zip › final_structures/Fe4S4_2+/no_K/2_4/structure.xyz]

28
Coordinates from ORCA-job orca
  Fe  13.01191664408265     13.52555398087076      6.50584379566894
  Fe  15.07922129906082     12.28036002028743      7.86219659736415
  Fe  14.36054256212293     11.34168563600995      5.35580512964843
  Fe  12.62957899489695     10.95813474324958      7.47746932013581
  S   14.76353717246139     10.08770659887000      7.16752923519695
  S   16.80618553944498     12.46623911509431      9.32359755640858
  S   15.08324267754888     10.52744734698863      3.36664671238828
  S   15.27437455632800     13.41056398966339      5.94881799484635
  S   12.98025977364876     12.95851066062767      8.64934833301085
  S   12.06071093119811     11.67982665731262      5.43956902111802
  S   11.20376327934567      9.50429828089709      8.48416848913214
  S   12.09783560953911     15.45199860007163      5.75957432477399
  C   12.49211838639466     15.28869699574271      3.97008279035684
  H   12.09410156324448     16.15834488500065      3.43234146443173
  H   13.57525205892424     15.23532642896292      3.82706749547126
  H   12.04262491166149     14.37681681606549      3.56740464890911
  C   16.81568108075226     10.15026561957850      3.86655659279341
  H   17.30887489776113     11.05171542041609      4.24105260810195
  H   16.82536526559520      9.39264845119686      4.65572572646170
  H   17.36525499892387      9.77710481501486      2.99344481628439
  C   17.08736268490610     14.28110484596508      9.18898470980903
  H   16.18621354741436     14.83122039364155      9.47522124749865
  H   17.90718354930661     14.56592422513920      9.86037499766602
  H   17.34631371815574     14.54873405807329      8.16083288746222
  C   9.64547969128794     10.44501312614670      8.20333182301700
  H   9.72143181422500     11.44613609623907      8.63659801995712
  H   9.44824298797963     10.54152107011623      7.13201281702716
  H   8.81624280378779      9.91002812275656      8.68245484505930
