# Supplementary material for: Disentangling First and Second Sphere Effects in Iron–Sulfur Cubanes
Source: JACS Au. 2025 Dec 18;6(1):209–32. doi: 10.1021/jacsau.5c01171 (PMC12848739; doi:10.1021/jacsau.5c01171)
Supplement: Supplementary file 3 [file au5c01171_si_003.zip › final_structures/Fe4S4_2+/2K/3_4/structure.xyz]

30
Coordinates from ORCA-job orca
  Fe  3.75262437610443     12.16630903844949      2.62839086795033
  Fe  5.83441811490406     10.73238321995925      1.92954002547786
  Fe  5.80408732106291     13.31751870221459      1.56463672522168
  Fe  5.98097379567371     12.29872181744033      3.97724794235029
  K   7.43309159704710     11.67401875235765     -0.89862637354125
  K   3.24731685076002     12.57758800070867      5.93628965162954
  S   6.89587210610059     14.66751228400254      0.14326568805717
  S   4.47147423700706     11.92069391737430      0.48586018654080
  S   4.72313377766595     10.49472804819239      3.89862654679118
  S   4.61486593464114     14.05425890901016      3.35800891317075
  S   6.42329279359934      9.01824080438749      0.60706558285353
  S   1.58855488856227     12.07664061975724      3.18575602431768
  S   7.56133611692140     12.04226021070521      2.36457262973956
  S   6.48861354690003     12.76021541620930      6.10562984061419
  C   1.15139484029819     10.29890824678371      3.00605754316981
  H   0.13980220664781     10.15232951502480      3.39346738188014
  H   1.17780062459810     10.02250437903915      1.95025335100323
  H   1.85811511903502      9.67548933561030      3.55835174567818
  C   5.50849413501564     15.40998632742446     -0.81549709083868
  H   4.92829319595498     16.07258224414556     -0.17003907064607
  H   5.93374557572044     15.99276498613120     -1.63696787700575
  H   4.85178152495322     14.63232516820774     -1.21301177778994
  C   7.83743412639337      8.29001061590423      1.53590084337686
  H   8.58928083520174      9.05158726244158      1.75536591102754
  H   7.47988306565682      7.86001321684148      2.47321405023257
  H   8.27616263974382      7.49818963693999      0.92282611289850
  C   7.02972583553822     14.51733798130781      6.06454843444100
  H   7.95797634697432     14.59895890381853      5.49597804894900
  H   6.26535889074198     15.13928559262952      5.59315365920525
  H   7.20292858057572     14.84891384698007      7.09127248324479
