# Supplementary material for: Disentangling First and Second Sphere Effects in Iron–Sulfur Cubanes
Source: JACS Au. 2025 Dec 18;6(1):209–32. doi: 10.1021/jacsau.5c01171 (PMC12848739; doi:10.1021/jacsau.5c01171)
Supplement: Supplementary file 3 [file au5c01171_si_003.zip › final_structures/Fe4S4_2+/2K/1_3/structure.xyz]

30
Coordinates from ORCA-job orca
  Fe  3.79657049993590     12.11663550562684      2.55573987063041
  Fe  5.84338640714033     10.72446363115471      1.82223856264636
  Fe  5.88986923403867     13.31421879770537      1.51324938493677
  Fe  6.02522075960341     12.32791761135455      3.89499329420254
  K   7.48664324996493     11.67956134665044     -0.97116593836217
  K   3.28855898994262     12.56508600302385      5.86916086434242
  S   6.58473632847505     14.67326038292183     -0.12496894273435
  S   4.52386347521155     11.80012305770162      0.42517914025319
  S   4.66213756331304     10.46655788251197      3.74885479901736
  S   4.76824756345449     14.05955948959649      3.34494517770834
  S   6.81717333585991      9.02026154533047      0.74892308289722
  S   1.65332617317381     12.49090369689118      3.10758439703348
  S   7.60211251185205     12.15297303789731      2.26855228694424
  S   6.48335939170848     12.33027703053459      6.09084536288934
  C   0.91423886157119     10.81711585996534      2.88958827935942
  H   -0.12184799690256     10.85326257412412      3.23642949857812
  H   0.92840948145885     10.54301534997402      1.83286688977690
  H   1.47182421864328     10.07044892570840      3.45975805177369
  C   5.04821662908666     15.12205972564972     -1.03146141900054
  H   4.41507487191129     15.74089552959735     -0.39251530313082
  H   5.32743295598193     15.68962969486317     -1.92306479239922
  H   4.49840375771908     14.22200887015767     -1.31618546936993
  C   8.26102463783858      8.57699803825028      1.79841852909408
  H   8.86363242660785      9.46339877641936      2.01050922457228
  H   7.90965348144966      8.14913490117079      2.73897701377039
  H   8.86004345336122      7.83508342264630      1.26370082791535
  C   7.19181806013874     14.01619884914338      6.31887822204142
  H   8.14295196072912     14.09060319901109      5.78855311386404
  H   6.50845197408720     14.77771799565586      5.93563758292995
  H   7.36329874264311     14.17290626876072      7.38691640781943
