# Supplementary material for: Disentangling First and Second Sphere Effects in Iron–Sulfur Cubanes
Source: JACS Au. 2025 Dec 18;6(1):209–32. doi: 10.1021/jacsau.5c01171 (PMC12848739; doi:10.1021/jacsau.5c01171)
Supplement: Supplementary file 3 [file au5c01171_si_003.zip › final_structures/Fe4S4_2+/2K/1_4/structure.xyz]

30
Coordinates from ORCA-job orca
  Fe  3.78252586544433     12.09236835287933      2.57753225039370
  Fe  5.86836942708614     10.72864566791950      1.91151530508411
  Fe  5.79607652676904     13.31145119269665      1.52369653577247
  Fe  6.01773105708888     12.35597807561853      3.90965585647144
  K   7.46528707994326     11.66944310411911     -0.95026332850953
  K   3.26687494722109     12.57590019564841      5.90833096146173
  S   6.73920397488160     14.60998367864696     -0.05378615224920
  S   4.40151150996006     11.79535451099801      0.48766348033039
  S   4.78389184623260     10.41250467257432      3.79908683743083
  S   4.68020812019512     14.10865046292390      3.24345377934826
  S   6.67439629253323      9.05697720324179      0.63931096586166
  S   1.63374678668696     12.25873138606883      3.22100612135037
  S   7.60100381596070     12.16880328836790      2.39522979808035
  S   6.42138343657578     12.57844288924981      6.11143919257665
  C   1.03966909251011     10.54253936513729      2.91403216272159
  H   0.03364656915527     10.44966540932420      3.33100032480192
  H   1.00499960750881     10.35565318562381      1.83905916652799
  H   1.70489312778257      9.81589506244323      3.38563035236180
  C   5.25574798302632     15.29784472414180     -0.89982035278853
  H   4.73177043132479     15.97643222517457     -0.22374973352071
  H   5.59107769138745     15.85185738299076     -1.78038080531220
  H   4.57923826581847     14.49520743530792     -1.20176007633455
  C   8.03031750881353      8.41844628543823      1.70907472586545
  H   8.68535122534555      9.23336456002484      2.02551100261864
  H   7.60283457087734      7.93644619306508      2.59007560355297
  H   8.60185613326572      7.68374733430622      1.13575062442786
  C   7.14315278499166     14.27155794783910      6.17196257415823
  H   8.11820331197637     14.27036617107494      5.68138587167590
  H   6.48742583648318     14.98601854335244      5.66897537456134
  H   7.26543817315358     14.55400049380154      7.22051958127889
