# Supplementary material for: Disentangling First and Second Sphere Effects in Iron–Sulfur Cubanes
Source: JACS Au. 2025 Dec 18;6(1):209–32. doi: 10.1021/jacsau.5c01171 (PMC12848739; doi:10.1021/jacsau.5c01171)
Supplement: Supplementary file 3 [file au5c01171_si_003.zip › final_structures/Fe4S4_2+/2K/1_2/structure.xyz]

30
Coordinates from ORCA-job orca
  Fe  3.75263251971258     12.16631530623587      2.62839581690270
  Fe  5.83441673645180     10.73238588110077      1.92953545220669
  Fe  5.80409335624281     13.31751883494148      1.56463431406534
  Fe  5.98098704398548     12.29871970431611      3.97724169562176
  K   7.43309083212790     11.67401952654169     -0.89863669213272
  K   3.24733114058400     12.57758515765437      5.93629613329923
  S   6.89587922984085     14.66751666267440      0.14326728245837
  S   4.47147510003620     11.92070212069283      0.48585846900438
  S   4.72313731222869     10.49473372181956      3.89862409765823
  S   4.61488374445304     14.05426024968852      3.35801721020169
  S   6.42328150185059      9.01823977252609      0.60705598427769
  S   1.58856426446810     12.07664317031285      3.18575852712004
  S   7.56133993849922     12.04225833811037      2.36455909686939
  S   6.48862860343162     12.76020442531901      6.10562324837625
  C   1.15138488686745     10.29891448120129      3.00606837721093
  H   0.13978812799353     10.15234878909460      3.39347237790572
  H   1.17779429228474     10.02250433769249      1.95026551457762
  H   1.85809537331841      9.67549042262849      3.55836967409361
  C   5.50850051605284     15.40996723378900     -0.81551255718343
  H   4.92829008165958     16.07256565768308     -0.17006542050376
  H   5.93375189696232     15.99274040768954     -1.63698770932555
  H   4.85179721128282     14.63229528287517     -1.21302143132770
  C   7.83743199436327      8.29002421985580      1.53589018600808
  H   8.58926276312622      9.05161112991017      1.75537359041930
  H   7.47988232953746      7.86000510380965      2.47319390685786
  H   8.27618115753995      7.49822074719774      0.92280811187293
  C   7.02971532687350     14.51733382028877      6.06456935497346
  H   7.95796991623959     14.59897737577464      5.49600904571928
  H   6.26534397087906     15.13927647007756      5.59317479372263
  H   7.20290183110579     14.84889864849676      7.09129954904972
