# Supplementary material for: Disentangling First and Second Sphere Effects in Iron–Sulfur Cubanes
Source: JACS Au. 2025 Dec 18;6(1):209–32. doi: 10.1021/jacsau.5c01171 (PMC12848739; doi:10.1021/jacsau.5c01171)
Supplement: Supplementary file 3 [file au5c01171_si_003.zip › final_structures/Fe4S4_2+/2K/2_3/structure.xyz]

30
Coordinates from ORCA-job orca
  Fe  3.78252703556032     12.09236455507984      2.57753546071751
  Fe  5.86837878083246     10.72865160330207      1.91152160271788
  Fe  5.79607902590087     13.31145508342851      1.52369855228139
  Fe  6.01772906657660     12.35598618685109      3.90965945631507
  K   7.46529186829530     11.66944699431512     -0.95026022285655
  K   3.26686871769495     12.57590470144315      5.90833065610011
  S   6.73920603648703     14.60998944968094     -0.05378827684402
  S   4.40150728236050     11.79535150380987      0.48766561089353
  S   4.78389784726060     10.41251244216129      3.79908711308795
  S   4.68019859527525     14.10865774321065      3.24345030073490
  S   6.67440698651666      9.05698292983651      0.63931775452859
  S   1.63374538520226     12.25872317394177      3.22100141188718
  S   7.60100101169882     12.16881399623960      2.39523601880317
  S   6.42137557499935     12.57844777779306      6.11144341161034
  C   1.03965158248457     10.54253609980120      2.91402919208107
  H   0.03362492741862     10.44967375215092      3.33098819472130
  H   1.00498957405229     10.35564826087873      1.83905829995404
  H   1.70486154690482      9.81588687713666      3.38563420315317
  C   5.25574304112676     15.29784833521605     -0.89980986797181
  H   4.73180616104604     15.97648103783953     -0.22375437776395
  H   5.59105802287163     15.85180960215839     -1.78040739924966
  H   4.57920327916884     14.49521364231567     -1.20168646760635
  C   8.03033425936299      8.41843702769017      1.70906632511535
  H   8.68538184042402      9.23334659435545      2.02549478632644
  H   7.60285608889518      7.93644165059968      2.59007242809595
  H   8.60185812246510      7.68373042969111      1.13573659897577
  C   7.14315872890043     14.27155659618468      6.17195787804416
  H   8.11824201981620     14.27033783638643      5.68144078892153
  H   6.48746833120985     14.98600862887555      5.66890388797450
  H   7.26538225919123     14.55403248762534      7.22051467925123
