# Supplementary material for: Disentangling First and Second Sphere Effects in Iron–Sulfur Cubanes
Source: JACS Au. 2025 Dec 18;6(1):209–32. doi: 10.1021/jacsau.5c01171 (PMC12848739; doi:10.1021/jacsau.5c01171)
Supplement: Supplementary file 3 [file au5c01171_si_003.zip › final_structures/Fe4S4_2+/2K/2_4/structure.xyz]

30
Coordinates from ORCA-job orca
  Fe  3.79655778680915     12.11664702693427      2.55574273612539
  Fe  5.84338612700389     10.72446383976244      1.82223415188333
  Fe  5.88986973177576     13.31423483826472      1.51325237960443
  Fe  6.02520816847351     12.32791335268447      3.89500448530028
  K   7.48664605527211     11.67957552339178     -0.97115154418361
  K   3.28854906386983     12.56507823378377      5.86916543549953
  S   6.58470777380355     14.67327284248128     -0.12498570148096
  S   4.52385848443478     11.80012844178154      0.42518339003424
  S   4.66212001367816     10.46655994235017      3.74884428132646
  S   4.76824737864453     14.05956075051957      3.34495707859868
  S   6.81720878042553      9.02026579494563      0.74894514176904
  S   1.65332206140579     12.49094801399606      3.10758062498774
  S   7.60210486219071     12.15298478170008      2.26856910801453
  S   6.48334812422208     12.33023106531215      6.09084975520238
  C   0.91421093512519     10.81717167561175      2.88957627440887
  H   -0.12186039554943     10.85331998895480      3.23646393102226
  H   0.92832991421005     10.54309889030276      1.83284767451359
  H   1.47181255854108     10.07048420031256      3.45970143973419
  C   5.04817872598842     15.12200436843688     -1.03149681641800
  H   4.41498398871368     15.74077527445439     -0.39253879158588
  H   5.32737243250470     15.68962466721388     -1.92307578717267
  H   4.49843067506279     14.22192482118494     -1.31626007558416
  C   8.26107948202454      8.57704858588813      1.79843364349663
  H   8.86370181190345      9.46345695469379      2.01045406319957
  H   7.90972112007504      8.14925276632068      2.73902791468334
  H   8.86007782440346      7.83509023086139      1.26375298129607
  C   7.19184549627414     14.01613532611433      6.31889416092050
  H   8.14300941916121     14.09050005811784      5.78861937746615
  H   6.50852680145368     14.77767295046721      5.93560882138451
  H   7.36327779809803     14.17285179315548      7.38693786595331
