# Supplementary material for: Disentangling First and Second Sphere Effects in Iron–Sulfur Cubanes
Source: JACS Au. 2025 Dec 18;6(1):209–32. doi: 10.1021/jacsau.5c01171 (PMC12848739; doi:10.1021/jacsau.5c01171)
Supplement: Supplementary file 3 [file au5c01171_si_003.zip › final_structures/Fe4S4_1+/3K/3_4/structure.xyz]

31
Coordinates from ORCA-job orca
  Fe  9.38915830003551     10.69399829822117      0.86463358257712
  Fe  11.97700772965884     10.88180639414360      0.94938564296269
  Fe  10.65601750471970     12.14322816846737     -0.90184715784861
  Fe  10.81648421014037      9.50145699385168     -0.93548601050087
  S   7.29872997821181     10.51873633103852      1.74748463134582
  S   10.75415686838916      8.89037276806247      1.29710567354801
  K   7.67662404550736     13.35475872974218     -0.04392957584289
  C   7.53622841237861     10.51878905456448      3.57246624834966
  H   6.56389152651368     10.40714053063012      4.05856459657364
  H   8.18823761823225      9.69073831338083      3.85924903816475
  H   7.99572103894943     11.45817671227301      3.88676645175832
  S   13.83142080556250     10.49794741373592      2.19172270132693
  S   10.53356225194210     12.63657355566663      1.26546476341025
  K   13.59403305996387      8.07394050231124      0.09302103060700
  C   13.19439842580378      9.85599236269713      3.79258849366171
  H   14.03562187312284      9.47016671002541      4.37532430341184
  H   12.71592320829570     10.66663393713896      4.34694417930782
  H   12.46209426521377      9.06315648365337      3.61734705866428
  S   10.07155423400881     13.91999317696922     -2.14111420378095
  S   8.90066200823546     10.65616765276199     -1.32396097673442
  C   9.53355037859247     13.25670444249408     -3.76928018026303
  H   9.09192658833182     14.07184393617268     -4.34961572979097
  H   10.39877357276742     12.86140840359250     -4.30606614893208
  H   8.80325349035259     12.45458172668773     -3.63195642893922
  S   10.94086069344313      7.39944644825403     -1.70579943083428
  S   12.56628415097821     10.92375863696765     -1.20210603725222
  K   8.16625134134194      7.75216364622354     -0.01296895283999
  C   10.90121421349995      7.46106153701874     -3.54585008627206
  H   11.76615166160525      8.01442431812675     -3.91894206585368
  H   10.92122434162406      6.44256410536337     -3.94373610850666
  H   9.99100120257639      7.96513670976250     -3.87938630147786
