# Supplementary material for: Disentangling First and Second Sphere Effects in Iron–Sulfur Cubanes
Source: JACS Au. 2025 Dec 18;6(1):209–32. doi: 10.1021/jacsau.5c01171 (PMC12848739; doi:10.1021/jacsau.5c01171)
Supplement: Supplementary file 3 [file au5c01171_si_003.zip › final_structures/Fe4S4_1+/3K/1_3/structure.xyz]

31
Coordinates from ORCA-job orca
  Fe  9.40112454114252     10.62944750605559      0.90841432084097
  Fe  11.95397093701900     10.78285092738207      0.91172168442552
  Fe  10.60450097009731     11.99831597580611     -0.94125415703886
  Fe  10.78327689304014      9.43251762029558     -0.93639314965083
  S   7.27338058448178     10.48412171994685      1.60300436720430
  S   10.70351074252929      8.87930028010975      1.38370488710401
  K   7.60670636863762     13.23528228181573      0.00325041314716
  C   7.29583044796143     10.51164524568651      3.44417769475213
  H   6.27016596049894     10.44264219937196      3.81703409149046
  H   7.87902601240389      9.66735905506879      3.81897755170714
  H   7.75209073585494     11.43896562902140      3.79725384711120
  S   13.95394366554322     10.46621846998968      1.93874797654919
  S   10.60773713809072     12.50025264980286      1.31050906219037
  K   13.59993761201205      7.97769248809236      0.05767748412888
  C   13.43060655587115     10.01051960515705      3.64353561731724
  H   14.30474761177038      9.64765737942657      4.19143788488805
  H   13.02948771638557     10.89108507127061      4.15015476236112
  H   12.66015018550741      9.23496890659053      3.61141825931205
  S   10.01030595357140     13.97910469973851     -1.86939751970046
  S   8.89347477564357     10.50401143625254     -1.41669962526084
  C   9.62534719933283     13.48096043915302     -3.59906245054251
  H   9.16923982935561     14.33197098849390     -4.11295029882117
  H   10.54730209874926     13.20376053064591     -4.11493759377904
  H   8.94056123354022     12.62864245081693     -3.60763870467445
  S   10.91516202603881      7.23994557457313     -1.57742868262064
  S   12.49585066595605     10.86702874574338     -1.34618547361581
  K   8.07857521471557      7.75399923022642      0.00857178708711
  C   10.87773926012836      7.31170434167087     -3.41768463682708
  H   11.75180893476862      7.84873901008904     -3.79241558404783
  H   10.88122924713262      6.29238669722846     -3.81194826940338
  H   9.97522788221819      7.82977084447654     -3.74957254563399
