# Supplementary material for: Disentangling First and Second Sphere Effects in Iron–Sulfur Cubanes
Source: JACS Au. 2025 Dec 18;6(1):209–32. doi: 10.1021/jacsau.5c01171 (PMC12848739; doi:10.1021/jacsau.5c01171)
Supplement: Supplementary file 3 [file au5c01171_si_003.zip › final_structures/Fe4S4_1+/3K/1_4/structure.xyz]

31
Coordinates from ORCA-job orca
  Fe  9.33150195228492     10.55597703480173      0.90635470499902
  Fe  11.90087455004561     10.76964175857101      0.94777754795665
  Fe  10.59156082976639     11.94253076858725     -0.93056972079271
  Fe  10.66622803107725      9.35703954872145     -0.89332622605108
  S   7.17242831897336     10.37750177997894      1.56578858733701
  S   10.77582627906031      8.88296932944265      1.41297833684582
  K   7.64410391598807     13.25090338569442     -0.00292191755778
  C   7.20939582869493     10.29472564778759      3.40504509948367
  H   6.18906098917491     10.17546050873024      3.77917855560544
  H   7.81911277893952      9.44755535161269      3.72818033543687
  H   7.64059837204229     11.21302438343713      3.80903272076713
  S   13.96614707285668     10.60878095002527      1.83278113352604
  S   10.41557856870057     12.45708492347554      1.34342015387703
  K   13.54197909962643      7.99798785282649      0.03528126382065
  C   13.58819410975770     10.26667533964759      3.60188884465242
  H   14.52898044816024     10.07616442492944      4.12580084147123
  H   13.10086311029103     11.13571705964412      4.04909223012855
  H   12.92858616845364      9.40012469041361      3.69320218645840
  S   10.18998908829336     13.98258935774946     -1.79670126921415
  S   8.84837883695905     10.61004015727005     -1.41032405444250
  C   9.86899456037769     13.59065099325094     -3.56649034991621
  H   9.55443658221370     14.50827346114909     -4.07175819651180
  H   10.78372419303792     13.22131472410631     -4.03489941966761
  H   9.08907932189099     12.82999377172560     -3.65626391988733
  S   10.73728248605904      7.18693548027921     -1.55024645775487
  S   12.43330685153040     10.65290251160067     -1.32463628848181
  K   7.95955450628341      7.71851767686224     -0.02542635602269
  C   10.70360486830263      7.24063543901317     -3.39080822680417
  H   11.56478316390775      7.80048482469072     -3.76233787757074
  H   10.73762097243048      6.21917447261581     -3.77867070455402
  H   9.79024314481903      7.73149039135893     -3.73439855713645
