# Supplementary material for: Disentangling First and Second Sphere Effects in Iron–Sulfur Cubanes
Source: JACS Au. 2025 Dec 18;6(1):209–32. doi: 10.1021/jacsau.5c01171 (PMC12848739; doi:10.1021/jacsau.5c01171)
Supplement: Supplementary file 3 [file au5c01171_si_003.zip › final_structures/Fe4S4_1+/3K/1_2/structure.xyz]

31
Coordinates from ORCA-job orca
  Fe  9.45966758553227     10.68870758841124      0.95491420340491
  Fe  12.10422830634483     10.86200085463854      0.93934724696887
  Fe  10.69800451132103     12.02117736178427     -0.91671436149559
  Fe  10.83769510816843      9.43197551497835     -0.84297679690930
  S   7.34784139804953     10.54163836191896      1.69621283600907
  S   10.84739207835725      8.93250684697819      1.34258059992360
  K   7.69725169629002     13.26565560017299     -0.08393703562730
  C   7.37419773127991     10.55046056586267      3.53714534660462
  H   6.35133144266238     10.46517539102862      3.91503383476672
  H   7.96981698237848      9.71135815532319      3.90493392970407
  H   7.81810478713124     11.48117244911418      3.89736828860974
  S   13.93299654836850     10.48638584659146      2.19085509359532
  S   10.64826688325354     12.60196083876332      1.23782215081065
  K   13.68642001043301      8.06586627166307      0.06399442477054
  C   13.30802038952687      9.88472522981166      3.81190971118879
  H   14.15949334984740      9.55919585603589      4.41577715394871
  H   12.79168828623085     10.69791009081426      4.32688045999176
  H   12.61014386662165      9.05533517293733      3.66783292425207
  S   10.10051568516297     13.82253527827107     -2.14876733854843
  S   8.87880129763485     10.56075426207792     -1.28539609338346
  C   9.51722918453627     13.14325683978680     -3.75490293155811
  H   9.00858385432661     13.93828335788060     -4.30791411001623
  H   10.37264315828914     12.79323001989857     -4.33732071345587
  H   8.83431973760199     12.30626454260282     -3.58552366680577
  S   10.92496591252540      7.34649909600127     -1.75162558280769
  S   12.62347636847174     10.81663715414710     -1.22458440855888
  K   8.06853274410607      7.84262308418688      0.00649270923566
  C   10.83862877409658      7.61720183484061     -3.57019925833304
  H   11.71409648118295      8.17737985993511     -3.90543362945083
  H   10.80894106704103      6.64838241300890     -4.07457496586112
  H   9.93872377322600      8.18661226053304     -3.81320702097349
