# Supplementary material for: Disentangling First and Second Sphere Effects in Iron–Sulfur Cubanes
Source: JACS Au. 2025 Dec 18;6(1):209–32. doi: 10.1021/jacsau.5c01171 (PMC12848739; doi:10.1021/jacsau.5c01171)
Supplement: Supplementary file 3 [file au5c01171_si_003.zip › final_structures/Fe4S4_1+/3K/2_3/structure.xyz]

31
Coordinates from ORCA-job orca
  Fe  9.27275655518398     10.48300480077267      0.90886840687236
  Fe  11.84329694747936     10.70597979071849      0.95475039872997
  Fe  10.53595272139156     11.88281685868115     -0.92507455779351
  Fe  10.60535925021356      9.30288509496124     -0.88789482772489
  S   7.09815173768473     10.32207955832990      1.58959398761455
  S   10.69407481949008      8.77254178333370      1.42575976997651
  K   7.58257666819567     13.17833888776568     -0.04953373501663
  C   7.23258831696281     10.33874250464910      3.42663919626614
  H   6.23232577479763     10.24467785655190      3.85679488731856
  H   7.85540656538482      9.50715230902115      3.76414817161097
  H   7.68540565578660     11.27611691311074      3.75654007498612
  S   13.91602794916971     10.58324040210370      1.78821072975375
  S   10.34363583489305     12.35623613789253      1.33839681420238
  K   13.47274452243086      7.92656537733478      0.08115769872190
  C   13.64189042590214     10.33829179803918      3.59119507033775
  H   14.60807161380420     10.15111729144522      4.06843854940066
  H   13.20143686391410     11.24057858029832      4.02145935897729
  H   12.97205357308899      9.49322435365560      3.76990447690783
  S   10.17328186380232     13.92735094293411     -1.75607849804703
  S   8.74709892371136     10.52585857425995     -1.40937854852878
  C   9.93672387809291     13.62028402547673     -3.55467310978876
  H   9.64188494261120     14.55929062749331     -4.03218019362704
  H   10.87529583535786     13.27656302732382     -3.99507769625718
  H   9.16573353885886     12.86333940379216     -3.71987175326738
  S   10.70467969075234      7.13191291819869     -1.58822191125002
  S   12.34466902386774     10.58006522019650     -1.31154471744992
  K   7.91002978103929      7.63163793823333     -0.01980826736646
  C   10.73895179722159      7.29694053060459     -3.42278886458390
  H   11.61411636324953      7.87621311996850     -3.72589215173380
  H   10.78679872604826      6.30032806920338     -3.86841401151067
  H   9.83899883961198      7.80949330364905     -3.76940174773072
