# Supplementary material for: Disentangling First and Second Sphere Effects in Iron–Sulfur Cubanes
Source: JACS Au. 2025 Dec 18;6(1):209–32. doi: 10.1021/jacsau.5c01171 (PMC12848739; doi:10.1021/jacsau.5c01171)
Supplement: Supplementary file 3 [file au5c01171_si_003.zip › final_structures/Fe4S4_1+/3K/2_4/structure.xyz]

31
Coordinates from ORCA-job orca
  Fe  9.35950786402985     10.69317881100074      0.95345577138049
  Fe  11.92716522586195     10.82858710610493      0.97433049134119
  Fe  10.56697751482116     12.02462891155677     -0.88547884384868
  Fe  10.72571413035352      9.47100249133621     -0.88667287797506
  S   7.17054720159762     10.54110450291359      1.59666163830975
  S   10.65033500851140      8.94895039564233      1.43620800022600
  K   7.58187722870045     13.31105040055829     -0.03921712409752
  C   7.26977521223915     10.47727536024796      3.43493496502970
  H   6.26418782945512     10.33917220564088      3.84030980920058
  H   7.90628793879815      9.64377074782016      3.74151453870873
  H   7.69289261601877     11.40636798150123      3.82202474460423
  S   13.96023962003082     10.47397818882505      1.91211431278795
  S   10.57204204793554     12.56877246882248      1.37344764926414
  K   13.54044299396828      8.01740163534726      0.01163748948381
  C   13.51712397623676      9.96475301412280      3.62388297431206
  H   14.42249426281690      9.61346110919628      4.12695008418131
  H   13.11316754418397     10.81975259329495      4.17060191321842
  H   12.76813310452590      9.16810101344224      3.60379487022560
  S   10.01490566573242     13.96722290713939     -1.92350158659918
  S   8.83146624434859     10.55312636131951     -1.36877761156846
  C   9.66371068276504     13.37988967125407     -3.63189467760765
  H   9.19811473373575     14.19482099358150     -4.19349893501638
  H   10.59926847288228     13.09738986560316     -4.11958474741065
  H   8.99662815281338     12.51403135637830     -3.60756826951803
  S   10.85415421712934      7.34094932901658     -1.58099910274484
  S   12.43808009893046     10.89831080437263     -1.27453697621503
  K   8.03019285732987      7.80443748917361     -0.01474206951987
  C   10.90248312389997      7.35807440909239     -3.42176475996519
  H   11.76607162815567      7.93079241943769     -3.76773413314947
  H   10.97419615028064      6.33033335695767     -3.78845976565509
  H   9.99383565190996      7.82218009929798     -3.81141477138288
