# Supplementary material for: Disentangling First and Second Sphere Effects in Iron–Sulfur Cubanes
Source: JACS Au. 2025 Dec 18;6(1):209–32. doi: 10.1021/jacsau.5c01171 (PMC12848739; doi:10.1021/jacsau.5c01171)
Supplement: Supplementary file 3 [file au5c01171_si_003.zip › final_structures/Fe4S4_1+/4K/3_4/structure.xyz]

32
Coordinates from ORCA-job orca
  Fe  9.19197923120923     10.49057545975340      0.91509517136127
  Fe  10.40119272306831      9.20358334173314     -0.91906480925805
  Fe  10.55350972715390     11.76942296320001     -0.91055141142701
  Fe  11.76095882506796     10.47172654856210      0.91594187097311
  K   13.44549281730573     13.25689340665801      0.01584708011687
  S   10.48902487689045      8.66902080245263      1.38236070179241
  S   13.90429927408442     10.44793631215391      1.56029115784930
  C   13.91130562955943     10.50049978748669      3.40112642083360
  H   14.94876396740639     10.48891724470551      3.74244088755872
  H   13.42025634430700     11.40970836524141      3.75302684120299
  H   13.38486678121247      9.63195355371612      3.80101142709390
  K   7.52767468863461      7.68944291474955      0.03543635961195
  S   10.44092078833836     12.25439640497971      1.38447726424312
  S   7.04453391286383     10.53371202671691      1.59906476210346
  C   7.15480552523307     10.55847184781685      3.43833783118452
  H   6.14039098412482     10.58275560752366      3.84154348947302
  H   7.67067840755581      9.66582754345024      3.79643978069384
  H   7.70165018083319     11.44492525127890      3.76519799835698
  K   13.21404611844055      7.55232303700870      0.03178128830321
  S   8.66953406805705     10.62138607960822     -1.37815386050591
  S   10.30677281355357      7.05104126737612     -1.58262173719209
  C   10.31556342588595      7.12802462233368     -3.42346122612852
  H   9.45868626541286      7.70234460660700     -3.78038012459024
  H   11.23568478523868      7.60130246324655     -3.77072445153487
  H   10.25944532047800      6.10776104570084     -3.80848194263848
  K   7.73591912244197     13.40995865581087     -0.02079339142363
  S   12.24558883551328     10.33695522320079     -1.37737030794650
  S   10.68016093572562     13.91561334232700     -1.54742074057466
  C   10.75685298132112     13.90917502212749     -3.38767561830644
  H   11.62429942330109     13.33828491394044     -3.72501273134646
  H   9.85091566685997     13.45905863008329     -3.79720161582431
  H   10.84120555292037     14.94190870844927     -3.73318936405507
