# Supplementary material for: Disentangling First and Second Sphere Effects in Iron–Sulfur Cubanes
Source: JACS Au. 2025 Dec 18;6(1):209–32. doi: 10.1021/jacsau.5c01171 (PMC12848739; doi:10.1021/jacsau.5c01171)
Supplement: Supplementary file 3 [file au5c01171_si_003.zip › final_structures/Fe4S4_1+/4K/1_3/structure.xyz]

32
Coordinates from ORCA-job orca
  Fe  9.26023064309781     10.54460282168834      0.91299899585514
  Fe  10.53147280761959      9.19700119682003     -0.92203022310391
  Fe  10.54115660974088     11.77097391463203     -0.91316004669100
  Fe  11.82452086161823     10.40603434928977      0.90592227405274
  K   13.46253464762491     13.22266591849189     -0.01370070556908
  S   10.41850015169701      8.66969617181185      1.38118647251925
  S   13.97147644728842     10.30468928678154      1.58879707259761
  C   13.86421548298864     10.31819942447967      3.42804648053053
  H   14.87682148179947     10.24720128601114      3.83049522245887
  H   13.39907452538814     11.24576541604275      3.76634942666973
  H   13.27090287527590      9.47084700911594      3.77683775122025
  K   7.61745188101310      7.73091690880467      0.04350021635788
  S   10.68902533930726     12.24469957300693      1.37774446489692
  S   7.12550345907011     10.66244907492995      1.56887030289140
  C   7.12920156612602     10.74745714942235      3.40891398531998
  H   6.09663111955177     10.83855806432205      3.75319492357708
  H   7.57452132627353      9.84084077068280      3.82217796227413
  H   7.70508196774525     11.61311609245802      3.74236623173178
  K   13.30052015076215      7.49874469187267      0.02154426961559
  S   8.76220950854881     10.44592705954877     -1.38023042485624
  S   10.47409316204842      7.04060151839303     -1.57979063320179
  C   10.43511265575686      7.11429773488330     -3.42032715247061
  H   9.56014615445697      7.67737465660160     -3.75065176836321
  H   11.33773203372942      7.59825938224633     -3.79717554902542
  H   10.38049845609949      6.09283893818242     -3.80242813095075
  K   7.74485749449843     13.42863843949461      0.01002035646409
  S   12.34514018267419     10.50453856017342     -1.38780500042770
  S   10.55722902807918     13.92512130922555     -1.53924070373970
  C   10.51383030535145     13.93073369860293     -3.38066584589165
  H   11.38510274628893     13.40557237563604     -3.77618108043125
  H   9.60695399268136     13.43833760467011     -3.73654735344707
  H   10.52523093579701     14.96820660167594     -3.72171479086355
