# Supplementary material for: Disentangling First and Second Sphere Effects in Iron–Sulfur Cubanes
Source: JACS Au. 2025 Dec 18;6(1):209–32. doi: 10.1021/jacsau.5c01171 (PMC12848739; doi:10.1021/jacsau.5c01171)
Supplement: Supplementary file 3 [file au5c01171_si_003.zip › final_structures/Fe4S4_1+/4K/1_4/structure.xyz]

32
Coordinates from ORCA-job orca
  Fe  9.22932551599079     10.55139258121787      0.93922036428459
  Fe  10.45589791384224      9.21738652617134     -0.90518612061389
  Fe  10.56243755909355     11.79218443642072     -0.90372603627689
  Fe  11.79201716750681     10.45530729772394      0.93779717772239
  K   13.48496258976344     13.19621130154951     -0.00474969402519
  S   10.43994677004544      8.63499428302667      1.24687773178883
  S   13.82501308320228     10.38362575398418      1.87623524373648
  C   13.59423685435064     10.42576437106224      3.69999408703093
  H   14.57864120726537     10.41720506920775      4.17241805903323
  H   13.05861060638306     11.33282025005311      3.98664190866076
  H   13.02517949235562      9.55239127149138      4.02420184123562
  K   7.53101531694823      7.81416768562429      0.00147186826478
  S   10.58021450241873     12.37172661532558      1.24927051390842
  S   7.19633710587981     10.62389444652444      1.87883920875652
  C   7.43299881803317     10.58580647728779      3.70317492744165
  H   6.44962107075881     10.59743773995679      4.17738620356829
  H   7.96791209067429      9.67816105024312      3.98882295521550
  H   8.00501715969976     11.45919299862097      4.02168872616013
  K   13.24514984070784      7.57666247151107      0.00401070418553
  S   8.62899189198218     10.58098253541356     -1.25030961931031
  S   10.36515044773816      7.20253868232788     -1.87064743251887
  C   10.39190367419706      7.49491410069881     -3.68672816684590
  H   9.52268416973078      8.08584818873064     -3.98092792611919
  H   11.30349859513393      8.02787939348941     -3.96288347306657
  H   10.36583567915691      6.52597267964250     -4.18924899180427
  K   7.76432645037309     13.42251356316139      0.00596779649287
  S   12.38901515703087     10.42747543456955     -1.25237350587722
  S   10.64775067393006     13.80607890758890     -1.87049799723681
  C   10.61785258249987     13.51479882274046     -3.68591443031883
  H   11.48791096142115     12.92647360363194     -3.98311549331042
  H   9.70735663562597     12.97945651877563     -3.96143465442561
  H   10.64016841625869     14.48364194222511     -4.18895877573655
