# Supplementary material for: Disentangling First and Second Sphere Effects in Iron–Sulfur Cubanes
Source: JACS Au. 2025 Dec 18;6(1):209–32. doi: 10.1021/jacsau.5c01171 (PMC12848739; doi:10.1021/jacsau.5c01171)
Supplement: Supplementary file 3 [file au5c01171_si_003.zip › final_structures/Fe4S4_1+/4K/1_2/structure.xyz]

32
Coordinates from ORCA-job orca
  Fe  9.25087019549243     10.53808062884570      0.92365396290130
  Fe  10.46301170069114      9.25358900085472     -0.91092496311206
  Fe  10.61180467142047     11.81657821492417     -0.90418989193307
  Fe  11.82052852795304     10.52515011261105      0.92154803795463
  K   13.50416468295062     13.31357108967825      0.00970522498506
  S   10.57466770712957      8.75630045547055      1.38616660242000
  S   13.97272131458831     10.47759934757830      1.58964265780111
  C   13.87816736351592     10.44660434072971      3.42978424921474
  H   14.89533905181844     10.40656422081887      3.82482365568390
  H   13.37813344438681     11.34507189178938      3.79554215344485
  H   13.32178885121546      9.56636474389196      3.75735617028259
  K   7.59206019241285      7.73688937153904      0.03038055933153
  S   10.51952572265589     12.34200800516906      1.39364612645253
  S   7.10382944684812     10.55403241922839      1.56587582274464
  C   7.10748477879689     10.50521945821962      3.40710783838281
  H   6.07166067702904     10.50950055756982      3.75342958251667
  H   7.60735775729507      9.60051515983263      3.75828425459551
  H   7.62938251753539     11.37851454336932      3.80258576443933
  K   13.28041252103884      7.60908287148196     -0.02874178017300
  S   8.76603452134712     10.68641527496545     -1.36565324543144
  S   10.34220301764185      7.11252599147833     -1.55618527564054
  C   10.25367028361113      7.10832777050276     -3.39556197985763
  H   9.38540076036187      7.67913389832488     -3.73082983283141
  H   11.15786544556160      7.55418139159642     -3.81355617766087
  H   10.16530826599259      6.07365754168742     -3.73414568301251
  K   7.79241085686460     13.45796097519193      0.03010289247104
  S   12.34412077888747     10.40687589816454     -1.37768449254063
  S   10.70983812519631     13.96554246912475     -1.57929005700981
  C   10.69879040271515     13.86530272343549     -3.41926521088057
  H   11.55241632494993     13.28159469391081     -3.76877175270338
  H   9.77591028868794     13.39223747016587     -3.75934873579213
  H   10.76009980340696     14.87991446784763     -3.81816947704318
