# Supplementary material for: Disentangling First and Second Sphere Effects in Iron–Sulfur Cubanes
Source: JACS Au. 2025 Dec 18;6(1):209–32. doi: 10.1021/jacsau.5c01171 (PMC12848739; doi:10.1021/jacsau.5c01171)
Supplement: Supplementary file 3 [file au5c01171_si_003.zip › final_structures/Fe4S4_1+/4K/2_3/structure.xyz]

32
Coordinates from ORCA-job orca
  Fe  9.22267720865760     10.57066425306150      0.91727894926899
  Fe  10.44128242534836      9.22542654339894     -0.92558428181901
  Fe  10.57572729147184     11.78677854094221     -0.92483033912069
  Fe  11.79841567591842     10.44060612100344      0.91569713177485
  K   13.45995063907950     13.22666720200668     -0.00247801586122
  S   10.41196526911708      8.62847475735314      1.26451213171313
  S   13.81326136286407     10.35714763951532      1.87994302614428
  C   13.51648874926019     10.42281731472893      3.69418984222026
  H   14.48366707452434     10.42300756045716      4.20084346538106
  H   12.96868884394686     11.33241454555268      3.94732794007716
  H   12.93781831714775      9.55215982410369      4.00791407447233
  K   7.55599166705547      7.78698348765474      0.00212167792344
  S   10.60829146574845     12.38265737635567      1.26534388493941
  S   7.20881546391247     10.65213158913050      1.88575906196814
  C   7.50770047906281     10.58485085257649      3.70010664877624
  H   6.54081518842741     10.58535964914502      4.20718526730990
  H   8.05480492525941      9.67430600400024      3.95106906445475
  H   8.08770475880178     11.45483488535419      4.01301824694024
  K   13.16474203096880      7.50127997591469      0.02360271774182
  S   8.64166435245830     10.60777575247486     -1.23358507338624
  S   10.34711832320650      7.19037755762927     -1.86119397415041
  C   10.40763151353353      7.42115736746531     -3.68563295107768
  H   9.53826333509771      7.99208413215998     -4.01687411142328
  H   11.31866645664880      7.95575504068715     -3.96107437532609
  H   10.40217618009167      6.43690135375364     -4.15817112862711
  K   7.84694763034860     13.50431738208932      0.02833073120234
  S   12.37495116762049     10.40504928133543     -1.23599012944281
  S   10.66718662994670     13.82028992070151     -1.86129113235216
  C   10.60521842297018     13.58652249178154     -3.68474127116776
  H   11.47518292746730     13.01686206440680     -4.01680659530478
  H   9.69514241713201     13.04954177970649     -3.95899932309557
  H   10.60802180690414     14.56970475355201     -4.15967416015350
