# Supplementary material for: Disentangling First and Second Sphere Effects in Iron–Sulfur Cubanes
Source: JACS Au. 2025 Dec 18;6(1):209–32. doi: 10.1021/jacsau.5c01171 (PMC12848739; doi:10.1021/jacsau.5c01171)
Supplement: Supplementary file 3 [file au5c01171_si_003.zip › final_structures/Fe4S4_1+/4K/2_4/structure.xyz]

32
Coordinates from ORCA-job orca
  Fe  9.20926394211117     10.60704268662355      0.93378763395466
  Fe  10.47521800680880      9.25386246824960     -0.89925270745587
  Fe  10.49595403477929     11.82189454078642     -0.89555707444154
  Fe  11.77975924376950     10.46029648929424      0.92330933455306
  K   13.41175006305429     13.28034591767585      0.02963786534282
  S   10.34896005295893      8.76554025199102      1.39225404877811
  S   13.92848195708431     10.33390743823861      1.55352562866241
  C   13.92523268443509     10.26222376105946      3.39369646509427
  H   14.95838672313353     10.17727467661988      3.73767608701031
  H   13.47743052218714     11.16994116469413      3.80188282186878
  H   13.35369383459521      9.39676889361872      3.73500662396411
  K   7.55418846638165      7.80052471174323     -0.02519180836928
  S   10.62467194425720     12.33860144769818      1.39784107410051
  S   7.05523837662379     10.69752217271664      1.59443016767967
  C   7.12964829504470     10.68184042212585      3.43552260797495
  H   6.10838053352166     10.72828877284132      3.81916287255714
  H   7.60990494392849      9.76423052703156      3.77977260455646
  H   7.69628205582953     11.54216154131410      3.79632846530843
  K   13.25298939527727      7.55873350947427      0.00139729961995
  S   8.67586022946836     10.52506152539952     -1.36958013112694
  S   10.44424071737330      7.11346643068033     -1.54928422555083
  C   10.49290980983090      7.10969157450669     -3.39146914491747
  H   9.62344893270885      7.63770164591909     -3.78704485325889
  H   11.40180312108517      7.60192000093507     -3.74219829811210
  H   10.48031651537664      6.07264651144374     -3.73374630487155
  K   7.69393514621139     13.48586947349012     -0.01365472298718
  S   12.25946897340811     10.57362016962662     -1.36815636169414
  S   10.53912321969819     13.97005854043243     -1.57732148442115
  C   10.56540964134177     13.86472293742045     -3.41604855131055
  H   11.45151803090248     13.31836017618675     -3.74486404529848
  H   9.67279231417339     13.35080495071954     -3.77722559678973
  H   10.59071827263856     14.87998166944158     -3.81731929041988
