# Supplementary material for: Disentangling First and Second Sphere Effects in Iron–Sulfur Cubanes
Source: JACS Au. 2025 Dec 18;6(1):209–32. doi: 10.1021/jacsau.5c01171 (PMC12848739; doi:10.1021/jacsau.5c01171)
Supplement: Supplementary file 3 [file au5c01171_si_003.zip › final_structures/Fe4S4_1+/1K/3_4/structure.xyz]

29
Coordinates from ORCA-job orca
  Fe  13.38914093508758     13.67062218494266      6.37668592658965
  Fe  15.56682694709484     12.35506948021942      7.72119466910193
  Fe  14.58990054982347     11.43257557201192      5.34209434084534
  Fe  13.08117984288471     11.23927102854829      7.55163975600886
  K   12.86306794342830      8.69502556873779      5.62726068849721
  S   15.15846248997791     10.19821605163128      7.24366505329678
  S   17.28629189765464     12.90076444830052      9.10576144975320
  S   14.83561327009519      9.91775404253571      3.56186016370225
  S   15.60608909226843     13.39428809639907      5.61040482540783
  S   13.53811976649038     13.12331596699987      8.64809236396549
  S   12.32244472823451     11.91329220924804      5.43772881838305
  S   11.61109976684108      9.65569906828460      8.28810882678718
  S   12.39484681568571     15.69700990231528      6.04247128027152
  C   12.01424725518101     15.53798883629106      4.24777676373770
  H   11.51115006157173     16.45126731528898      3.90329004791308
  H   12.93244223093905     15.40030372088306      3.66939804401223
  H   11.36271355621084     14.67602386841546      4.07507582957100
  C   16.51157348390944      9.25820756524975      3.94778552312142
  H   17.26786879005240     10.02095120613049      3.73799134560198
  H   16.57394367652516      8.99552365887427      5.00875590202007
  H   16.71520990174593      8.37380247214112      3.33128734473196
  C   16.85796592111563     14.65466013637431      9.46527347529872
  H   15.83849746076739     14.71276910444288      9.85739593980947
  H   17.56140294421309     15.05428858761948     10.20726412780020
  H   16.91478064989003     15.25628022151447      8.55336318692606
  C   9.95526872499370     10.30762386724552      7.79591496007247
  H   9.68059543560381     11.14355937683050      8.44687224966960
  H   9.99024022307144     10.67902961747445      6.76617884096315
  H   9.19490863864157      9.51962182504882      7.88605225614018
