# Supplementary material for: Disentangling First and Second Sphere Effects in Iron–Sulfur Cubanes
Source: JACS Au. 2025 Dec 18;6(1):209–32. doi: 10.1021/jacsau.5c01171 (PMC12848739; doi:10.1021/jacsau.5c01171)
Supplement: Supplementary file 3 [file au5c01171_si_003.zip › final_structures/Fe4S4_1+/1K/1_3/structure.xyz]

29
Coordinates from ORCA-job orca
  Fe  13.11567326062447     13.77353884040507      6.60977700207014
  Fe  15.24398989690975     12.49284921505181      8.02314661709885
  Fe  14.48378503055332     11.61220569802978      5.57197704163908
  Fe  12.80290025008987     11.27913702942791      7.65355577945021
  K   12.85595934616697      8.85258325167661      5.51843065411525
  S   14.90989048526703     10.26887019985524      7.36033987577011
  S   16.95822815137431     12.71178322778948      9.52631372647715
  S   14.82916895035117     10.42682772663611      3.66280379588114
  S   15.41371367454280     13.63379583171311      6.08586554329650
  S   13.11367250652430     13.24316660796735      8.80859754699860
  S   12.14028684661954     11.89967870132399      5.59825831208480
  S   11.51777536773339      9.43847448276705      8.30849309686506
  S   12.14852002228791     15.63391536797331      5.74626628064968
  C   12.25195751149548     15.23398488245253      3.95359763528319
  H   11.82031380873987     16.05691365501224      3.36856664177672
  H   13.29559526653036     15.09010734468960      3.65810365511917
  H   11.70523841571820     14.30910904996763      3.74646075884010
  C   16.51943061058177      9.71246326234861      3.86235058851591
  H   17.26940966978102     10.50467445362783      3.77402245869642
  H   16.61680469493712      9.25746335338289      4.85337889591837
  H   16.70556607480295      8.95604985897616      3.08780718482370
  C   17.23464862696929     14.52402674189182      9.34568307158197
  H   16.33346491599748     15.07804214642380      9.62524997230781
  H   18.05948297631035     14.82939754258867     10.00238064312697
  H   17.48371195801628     14.76872543553052      8.30913274845346
  C   9.83041429916084     10.06393577954593      7.90718056214065
  H   9.54804859959060     10.85505208683271      8.60826667876126
  H   9.81458506733555     10.48300495555738      6.89605090655322
  H   9.10365671498699      9.24502827055388      7.98458632570406
