# Supplementary material for: Disentangling First and Second Sphere Effects in Iron–Sulfur Cubanes
Source: JACS Au. 2025 Dec 18;6(1):209–32. doi: 10.1021/jacsau.5c01171 (PMC12848739; doi:10.1021/jacsau.5c01171)
Supplement: Supplementary file 3 [file au5c01171_si_003.zip › final_structures/Fe4S4_1+/1K/1_4/structure.xyz]

29
Coordinates from ORCA-job orca
  Fe  13.11104218385555     13.64965535835826      6.09862247909425
  Fe  15.35547526018844     12.58983878598300      7.47305847550761
  Fe  14.33381572135878     11.39985843239251      5.21620913678870
  Fe  12.96635475422827     11.25817228893335      7.53261529717292
  K   12.94819715646902      8.53777732167486      5.76529378752989
  S   15.03801932588378     10.28263370432091      7.15501685157166
  S   17.26962482006149     12.99268968065199      8.66897735728519
  S   14.79318400155435      9.85918195492638      3.52350902689036
  S   15.20236221732930     13.52033746422636      5.28899863655698
  S   13.42522707584348     13.31218244948250      8.40241541757973
  S   12.11615002952110     11.62527194246955      5.40950342928317
  S   11.78545472749777      9.55066214039156      8.46860091611306
  S   11.93590456752113     15.56870759849024      5.73810693436972
  C   12.43089467706019     15.87386081097631      3.98998739919551
  H   11.95686405505165     16.79978869697201      3.63984208013743
  H   13.51800379491759     15.96940952601669      3.91458314877405
  H   12.11014724372680     15.04866090712023      3.34675883651183
  C   16.50137185027282      9.31397589115990      3.94336755556759
  H   17.21358205627923     10.11072175349577      3.70819394465477
  H   16.56894194852217      9.09631205517525      5.01377076757873
  H   16.76006478682535      8.42061000589523      3.36115897805269
  C   16.76553364937306     14.50368054447355      9.59298334623649
  H   15.82366177277229     14.32713120489664     10.11933303862695
  H   17.54960552978453     14.75854621265701     10.31798249996030
  H   16.62613283255107     15.34660392422965      8.90930786531713
  C   10.02332045812396     10.04962431532303      8.24736437717055
  H   9.79065616223414     10.89701574962066      8.90040971088072
  H   9.84943052208660     10.35879112774790      7.21161983636211
  H   9.35686981910548      9.21310315193815      8.49905286922965
