# Supplementary material for: Disentangling First and Second Sphere Effects in Iron–Sulfur Cubanes
Source: JACS Au. 2025 Dec 18;6(1):209–32. doi: 10.1021/jacsau.5c01171 (PMC12848739; doi:10.1021/jacsau.5c01171)
Supplement: Supplementary file 3 [file au5c01171_si_003.zip › final_structures/Fe4S4_1+/1K/1_2/structure.xyz]

29
Coordinates from ORCA-job orca
  Fe  13.03211453493427     13.44971706991137      6.43519745961779
  Fe  15.32498631204704     12.23824733640045      7.80727002168230
  Fe  14.38054246873366     11.31667991357453      5.43521640548691
  Fe  12.92287909257943     11.01221133725000      7.58948003289001
  K   12.80011715084753      8.50545376344431      5.55776408809564
  S   15.03766788033712     10.04129921072539      7.29763531019934
  S   17.04897529214039     13.03329705392319      9.02117736036120
  S   14.77309575766526      9.89556957160364      3.58896686947838
  S   15.27912096179857     13.31082777814117      5.71314606965425
  S   13.25083926404389     12.88800371270279      8.70305252151448
  S   12.05240055999316     11.59980018563337      5.49380535929536
  S   11.56509202355196      9.22081494171147      8.32223001354094
  S   12.14773573069107     15.46038362076563      6.10073890231507
  C   12.68307415741018     15.87712206914282      4.38595486673148
  H   12.35759310025142     16.89595069382599      4.13476443864090
  H   13.77333314910267     15.81484361706556      4.31052976253016
  H   12.24525074984503     15.17728855594963      3.66689856951003
  C   16.51922268778698      9.44652689196470      3.96519951315369
  H   17.16502613970207     10.31552969186237      3.80713808959053
  H   16.60939776223564      9.13702104179929      5.01108976759376
  H   16.84444175132973      8.63236883270620      3.30572936972744
  C   16.70834000909765     14.84023612107171      8.94517231512591
  H   15.72684525132266     15.05520066614796      9.37811475064871
  H   17.48067585766162     15.38373566481825      9.50472400128942
  H   16.70671834648046     15.17540611771910      7.90371521321295
  C   9.92012476171852     10.00582818542948      8.05563731584185
  H   9.76203655161311     10.79236312908994      8.79964356254719
  H   9.87938081574268     10.46045747017659      7.06083465555267
  H   9.12886487933490      9.25262075544201      8.15581739417109
