# Supplementary material for: Disentangling First and Second Sphere Effects in Iron–Sulfur Cubanes
Source: JACS Au. 2025 Dec 18;6(1):209–32. doi: 10.1021/jacsau.5c01171 (PMC12848739; doi:10.1021/jacsau.5c01171)
Supplement: Supplementary file 3 [file au5c01171_si_003.zip › final_structures/Fe4S4_1+/1K/2_3/structure.xyz]

29
Coordinates from ORCA-job orca
  Fe  13.06418229912507     13.69988074134801      6.49119637700522
  Fe  15.26169267045454     12.55954393077969      7.87285862646096
  Fe  14.45702433157756     11.60358823679964      5.39154173651599
  Fe  12.91840052763320     11.19653778767545      7.60890569067492
  K   12.89922139749965      8.78993008167291      5.45292081525539
  S   14.94105097602654     10.32271011092898      7.28079959390504
  S   17.16640383516052     12.70047734427513      9.06728230478723
  S   15.03117915168022     10.25891741816899      3.63476025093883
  S   15.22298173251543     13.71793866023249      5.81594058999918
  S   13.24793431285273     13.15644585059812      8.77451914212009
  S   12.17713650123314     11.77084215340356      5.44265833519283
  S   11.48139656755532      9.46243514874858      8.22330031861472
  S   11.79426263120430     15.53751756187787      5.97629133833299
  C   12.06520439313039     15.46970399386575      4.15556103626560
  H   11.49425388533694     16.27360921022325      3.67382846095038
  H   13.12787451735685     15.58995169526852      3.92354210733537
  H   11.73144092104149     14.50474743041730      3.76194409429148
  C   16.60460001295049      9.44651647826518      4.15461957490967
  H   17.42721590503048     10.16675078184429      4.10174271763862
  H   16.52462142799050      9.09963553004338      5.18990192262832
  H   16.82975188678944      8.60050362729659      3.49171796689929
  C   17.30355281289847     14.52900120883429      9.25084853076768
  H   16.46719627186617     14.92260728665592      9.83762920053603
  H   18.24389820013431     14.77570180623998      9.76183668919428
  H   17.29436860551565     15.00897141192647      8.26769546094919
  C   9.83542356329155     10.15912092934441      7.77788324504667
  H   9.57539153146445     10.96606171250478      8.46925874211667
  H   9.86697795694524     10.57136307864130      6.76486752362469
  H   9.07125417373826      9.37379379211806      7.84079160704224
