# Supplementary material for: Disentangling First and Second Sphere Effects in Iron–Sulfur Cubanes
Source: JACS Au. 2025 Dec 18;6(1):209–32. doi: 10.1021/jacsau.5c01171 (PMC12848739; doi:10.1021/jacsau.5c01171)
Supplement: Supplementary file 3 [file au5c01171_si_003.zip › final_structures/Fe4S4_1+/1K/2_4/structure.xyz]

29
Coordinates from ORCA-job orca
  Fe  13.13806558980707     13.76357969782505      6.39516909150884
  Fe  15.36224633672343     12.58074697278183      7.72983540595083
  Fe  14.45360185631938     11.60516688030456      5.36082435128694
  Fe  12.90976851831430     11.29920252280080      7.57434724001794
  K   12.82938367373993      8.81058445323958      5.54822615531270
  S   15.01377360858741     10.36220247018306      7.14116146562289
  S   17.05465801317485     12.72486093267123      9.21378039270310
  S   14.69737755007892     10.26316301767910      3.45962569249233
  S   15.41757163261089     13.65524731185754      5.71335311846709
  S   13.28509886761700     13.31810125403888      8.58381712798564
  S   12.11651123871864     11.82633240920175      5.49750596161253
  S   11.73971623014089      9.52682648731546      8.40389443867168
  S   12.12895031899046     15.64051926399407      5.58922235161483
  C   12.43882823467034     15.37103069743423      3.79525975060608
  H   11.99975860035980     16.19734090097676      3.22128656215157
  H   13.51495680063211     15.32551611082243      3.60325429066838
  H   11.98859208175059     14.42723067181605      3.47400518655432
  C   16.38847592799199      9.59365488239181      3.76314254894751
  H   17.13190876778978     10.38631661649787      3.63637934526920
  H   16.46445567353046      9.21498964127091      4.78746284415830
  H   16.60294055519681      8.78766328340478      3.04993318333070
  C   16.92451220094609     14.49845159493323      9.69624220093424
  H   15.91389060504732     14.71494579374212     10.05624299540269
  H   17.64564636170464     14.71193063242127     10.49640220548764
  H   17.13601752557541     15.14921264017958      8.84168778535518
  C   9.97531384051039     10.03842457354985      8.23060849346482
  H   9.74852514430454     10.83763343737910      8.94329298431214
  H   9.79261501915959     10.41860166067095      7.22051653767791
  H   9.31273222600591      9.18532818861518      8.43016429243153
