# Supplementary material for: Disentangling First and Second Sphere Effects in Iron–Sulfur Cubanes
Source: JACS Au. 2025 Dec 18;6(1):209–32. doi: 10.1021/jacsau.5c01171 (PMC12848739; doi:10.1021/jacsau.5c01171)
Supplement: Supplementary file 3 [file au5c01171_si_003.zip › final_structures/Fe4S4_1+/no_K/3_4/structure.xyz]

28
Coordinates from ORCA-job orca
  Fe  13.26985642063396     13.57688469228805      6.57396568460437
  Fe  15.36066690506329     12.25239663105598      7.77862509424745
  Fe  14.39495792556695     11.34731663471860      5.33097879862983
  Fe  12.86727246335692     11.02681915862311      7.60575186277780
  S   14.98625019388819     10.12224795322097      7.23653607815663
  S   17.19134197736995     12.85015359392768      9.08156870598010
  S   14.85451222998875     10.10987949566321      3.42758033260945
  S   15.43959131500931     13.35093787079173      5.68995793732727
  S   13.35306908696295     12.92542014112970      8.81236824055543
  S   12.15977058681051     11.91534551473103      5.55092767527330
  S   11.33789333332998      9.52547749913477      8.38922245676883
  S   12.39499685300438     15.71670832697349      6.19909311028518
  C   12.47584948496790     15.62277718624303      4.36191485620016
  H   12.13396204715901     16.57110111498114      3.91838915637666
  H   13.50456006730401     15.42632862879072      4.04234142292149
  H   11.84625966680490     14.80431574473878      3.99656000899630
  C   16.55162654421598      9.54414444820490      3.86538904409682
  H   17.24634625088768     10.39140509301257      3.90413147691268
  H   16.53690014050584      9.07272571281729      4.85429444786364
  H   16.91501162854561      8.81921937170707      3.11928950239893
  C   16.86227378312038     14.66099484063023      9.12633991296782
  H   15.86896494901800     14.84757373514570      9.54766074733702
  H   17.62031521430717     15.17047150107329      9.74137784367885
  H   16.88248778505748     15.07077795264101      8.11134032405513
  C   9.73881301487217     10.25303178057027      7.82965809778297
  H   9.53621175069559     11.19418748857577      8.35453737729746
  H   9.79006131460454     10.47054969107270      6.75757956231204
  H   8.90909006694706      9.55373519753609      8.02667424158586
