# Supplementary material for: Disentangling First and Second Sphere Effects in Iron–Sulfur Cubanes
Source: JACS Au. 2025 Dec 18;6(1):209–32. doi: 10.1021/jacsau.5c01171 (PMC12848739; doi:10.1021/jacsau.5c01171)
Supplement: Supplementary file 3 [file au5c01171_si_003.zip › final_structures/Fe4S4_1+/no_K/1_3/structure.xyz]

28
Coordinates from ORCA-job orca
  Fe  13.06342838266673     13.47418177100084      6.60282659799666
  Fe  15.00383281293380     12.19233245332428      8.09914928100834
  Fe  14.23808998149943     11.10102536098929      5.68069398411993
  Fe  12.47748237081808     11.05117776643491      7.80425982000386
  S   14.53296118413276      9.94978334535475      7.62954210426924
  S   16.81844029774916     12.41361032494036      9.56652989077716
  S   14.93588377637412     10.25393949106072      3.69906733180919
  S   15.32545978138950     13.15057255553577      6.09812115218306
  S   12.95792853549397     13.12608244638226      8.82449588096609
  S   11.95246629937971     11.61866791474301      5.70093336875390
  S   10.84406162837639      9.76444674817804      8.88556029830631
  S   12.32218770500022     15.40150898636796      5.56095591997367
  C   12.72083299195249     14.95179555071940      3.82101426599668
  H   12.45194118738017     15.77583068254407      3.14100138937795
  H   13.79103270816936     14.73828912806719      3.72804500175753
  H   12.17217418586151     14.04920166404418      3.53279944435525
  C   16.73542950005313     10.65690818143550      3.66731686256876
  H   16.87575170085719     11.72054222164599      3.88859542081528
  H   17.27628977408412     10.08031234037438      4.42723885268697
  H   17.16605690232767     10.42584592603097      2.67855829801913
  C   17.37598737652775     14.09517574048539      9.06150144823951
  H   16.61573793058062     14.84517132868743      9.30686525339406
  H   18.30945234181549     14.35305262390407      9.58592256812880
  H   17.54048087901001     14.12535652090969      7.97974685005149
  C   9.35928913761941     10.59074843292540      8.17490009605660
  H   9.31520197485407     11.63983395724924      8.48717292440753
  H   9.40424220482839     10.56782616333978      7.08127975374791
  H   8.44678944826312     10.07970737332394      8.51995994022846
