# Supplementary material for: Disentangling First and Second Sphere Effects in Iron–Sulfur Cubanes
Source: JACS Au. 2025 Dec 18;6(1):209–32. doi: 10.1021/jacsau.5c01171 (PMC12848739; doi:10.1021/jacsau.5c01171)
Supplement: Supplementary file 3 [file au5c01171_si_003.zip › final_structures/Fe4S4_1+/no_K/1_4/structure.xyz]

28
Coordinates from ORCA-job orca
  Fe  13.35086035814901     13.38603068416532      6.16775378691667
  Fe  15.34531593109767     12.08923392797387      7.55384085396503
  Fe  14.45359943152602     11.08428485161838      5.10312965131302
  Fe  12.86120786915505     10.88598817888525      7.34498071548350
  S   14.85076680059522      9.84589307679173      7.07020678058221
  S   17.21088319250863     12.28776207285990      8.96355897137090
  S   15.41554384243232     10.01215436771893      3.27277927002630
  S   15.50886002784125     13.16082787784862      5.47397851933051
  S   13.44238623878116     12.87516558554591      8.44630380309227
  S   12.26781739139168     11.53407482772177      5.16731244137147
  S   11.02871537664611      9.95952110537458      8.40108785991580
  S   12.19831637945338     15.28747248799377      5.73056482919667
  C   11.69336109126319     15.07433088955193      3.96867012642850
  H   10.97672579647645     15.85870705556382      3.67266005392653
  H   12.56620573265788     15.12806546246133      3.30655694076864
  H   11.23107208956150     14.08944531938832      3.83824854500541
  C   17.15795822603902     10.05664370811744      3.86534839627619
  H   17.46863563652576     11.09367899762320      4.02792638180313
  H   17.24081147742548      9.52368528489777      4.81816902061411
  H   17.82369039393566      9.58464354086331      3.12595281076759
  C   16.83222077196821     13.96637753146528      9.62126228099300
  H   15.82732750980025     13.97945282283739     10.05621291709435
  H   17.57031485025891     14.24546532041205     10.38961960226515
  H   16.86201323646919     14.71055944156422      8.81727833233149
  C   9.88333979476401     11.39566555843089      8.27883410573145
  H   10.32087890701943     12.26485616287743      8.78049645996623
  H   9.72537504222223     11.65913776757920      7.22780942198865
  H   8.91470960403448     11.15380309186781      8.74351112147486
