# Supplementary material for: Disentangling First and Second Sphere Effects in Iron–Sulfur Cubanes
Source: JACS Au. 2025 Dec 18;6(1):209–32. doi: 10.1021/jacsau.5c01171 (PMC12848739; doi:10.1021/jacsau.5c01171)
Supplement: Supplementary file 3 [file au5c01171_si_003.zip › final_structures/Fe4S4_1+/no_K/2_3/structure.xyz]

28
Coordinates from ORCA-job orca
  Fe  13.34888574770242     13.38629216809154      6.16749962402659
  Fe  15.34487057043980     12.09144981058763      7.55305867083180
  Fe  14.45310877287316     11.08529262149005      5.10264476742408
  Fe  12.86185349422678     10.88603311908054      7.34498086156977
  S   14.85235062759198      9.84763627923812      7.06969113493851
  S   17.21067171922452     12.29132695433193      8.96239499446034
  S   15.41275973104570     10.01413678183728      3.27049292544825
  S   15.50693373812853     13.16273384852248      5.47300493409054
  S   13.44114912487508     12.87578974304389      8.44594272484219
  S   12.26678243235935     11.53318308614238      5.16781115431787
  S   11.03158568496802      9.95765023016570      8.40256171268567
  S   12.19573699209499     15.28657977081194      5.72805500902847
  C   11.69819224104940     15.07434102633771      3.96369796708258
  H   10.98600297044238     15.86114958024606      3.66341657155335
  H   12.57458638241144     15.12407076641540      3.30611126747665
  H   11.23265200730065     14.09122756237122      3.83133008196554
  C   17.15627140874039     10.05565068971146      3.86050579787988
  H   17.47034979371885     11.09232404962318      4.01905649099679
  H   17.23860029265060      9.52558400143544      4.81492632337496
  H   17.81934230204339      9.57946766364546      3.12151048993431
  C   16.82746741732738     13.96690022358136      9.62570805015997
  H   15.82273640461007     13.97564364154524     10.06098603863669
  H   17.56490334714480     14.24561466281260     10.39487189018370
  H   16.85501471793220     14.71376704175374      8.82416341347005
  C   9.88637391717145     11.39436507941183      8.28548365345755
  H   10.32242935162468     12.26137977837838      8.79228290919348
  H   9.73086888981531     11.66272850500064      7.23537204530981
  H   8.91643292048593     11.15060831438624      8.74649249566032
