# Supplementary material for: Disentangling First and Second Sphere Effects in Iron–Sulfur Cubanes
Source: JACS Au. 2025 Dec 18;6(1):209–32. doi: 10.1021/jacsau.5c01171 (PMC12848739; doi:10.1021/jacsau.5c01171)
Supplement: Supplementary file 3 [file au5c01171_si_003.zip › final_structures/Fe4S4_1+/no_K/2_4/structure.xyz]

28
Coordinates from ORCA-job orca
  Fe  13.12097490019777     13.64926138706708      6.29096640519224
  Fe  15.22572946471690     12.42087190684860      7.61529854211802
  Fe  14.40691980350341     11.48079017733369      5.13991601838494
  Fe  12.77881163091257     11.10889204929096      7.35249965180705
  S   14.89019705570544     10.22803195216657      6.92639363137941
  S   16.92493039666449     12.54839045247138      9.13534863161174
  S   15.06748351646320     10.49723773107979      3.11655836262449
  S   15.38563318772241     13.56289640474724      5.64746961629429
  S   13.15347558131935     13.13560326712404      8.46672658205761
  S   12.08671933426291     11.79241883493527      5.28465517315580
  S   11.49535642027385      9.57638272701018      8.46099610710102
  S   12.15748991125109     15.61711318936414      5.50456052520733
  C   12.49896455450511     15.34859530004817      3.71615892070116
  H   12.10625544749070     16.18944140398455      3.12306071401766
  H   13.57790934384282     15.25956965623137      3.55149114670999
  H   12.02747287121756     14.41875692750880      3.38214478202575
  C   16.62489003787708      9.70873844904222      3.70253907136028
  H   17.34401934853708     10.46854288071730      4.02773253834804
  H   16.41565469541792      9.05546050391949      4.55564431008981
  H   17.07649673074144      9.12043821803948      2.88799615267358
  C   16.77264669351830     14.31469355746127      9.64485531854335
  H   15.75110183298360     14.51482333803626      9.98692919913019
  H   17.47770131495907     14.54198228991143     10.46112865842237
  H   16.98310367111407     14.97967241216894      8.79892554007441
  C   9.91359650736218     10.51611449498170      8.59337416748314
  H   10.07967979865868     11.46227416735608      9.12070677105622
  H   9.52442897029465     10.74784985136767      7.59551539604718
  H   9.16126997848501      9.92808346978526      9.14446206638236
