# Supplementary material for: Disentangling First and Second Sphere Effects in Iron–Sulfur Cubanes
Source: JACS Au. 2025 Dec 18;6(1):209–32. doi: 10.1021/jacsau.5c01171 (PMC12848739; doi:10.1021/jacsau.5c01171)
Supplement: Supplementary file 3 [file au5c01171_si_003.zip › final_structures/Fe4S4_1+/2K/3_4/structure.xyz]

30
Coordinates from ORCA-job orca
  Fe  3.75720585876024     12.12926556480556      2.58203628263161
  Fe  5.77881033724924     10.69500857979308      1.90570022944474
  Fe  5.84177959220110     13.30321381244566      1.58372904551924
  Fe  6.03522000256760     12.28249014969935      3.95131557973576
  K   7.32473860496071     11.67967519312209     -0.82247322015510
  K   3.34291674589116     12.53761486957407      5.80508007894768
  S   6.93591971705986     14.66878147049469      0.16082378839052
  S   4.45895343586581     11.94715497903582      0.41399342970831
  S   4.72204021519404     10.44446836210123      3.91417771930607
  S   4.61542340494177     14.03348748120080      3.35143253172215
  S   6.39363126387821      8.95729157566472      0.54834645492792
  S   1.55462833808915     12.04953521473911      3.18090914496250
  S   7.58473730962407     11.93891993885806      2.33980388148828
  S   6.52696659060129     12.78705277243205      6.11965615558489
  C   1.15833609180322     10.25640889971467      3.06923863151796
  H   0.16330921004707     10.08223060495822      3.49245857471174
  H   1.16182206810027      9.94254549120838      2.02238255468825
  H   1.90426833160600      9.67048892734157      3.61258386065310
  C   5.57848480236173     15.48622840588251     -0.77983259739942
  H   5.03669459407108     16.17297983243083     -0.12380522486242
  H   6.00370874890061     16.05171245854286     -1.61650867053779
  H   4.87557312806704     14.73892436775329     -1.15913194244094
  C   7.81359958025782      8.27023083284637      1.50023474089038
  H   8.51627351487592      9.06593976364388      1.76230391849670
  H   7.45199227558207      7.80632224991977      2.42126160726401
  H   8.31848438363572      7.51093806192457      0.89320795287181
  C   6.96793071064807     14.57091915764861      6.05172521267429
  H   7.91113526404916     14.69608792285704      5.51329513181401
  H   6.19052701423594     15.13238713846806      5.52628340631388
  H   7.08272186487333     14.95397292089158      7.07090974112958
