# Supplementary material for: Disentangling First and Second Sphere Effects in Iron–Sulfur Cubanes
Source: JACS Au. 2025 Dec 18;6(1):209–32. doi: 10.1021/jacsau.5c01171 (PMC12848739; doi:10.1021/jacsau.5c01171)
Supplement: Supplementary file 3 [file au5c01171_si_003.zip › final_structures/Fe4S4_1+/2K/1_3/structure.xyz]

30
Coordinates from ORCA-job orca
  Fe  3.82389322978942     12.15519700665570      2.56120672267315
  Fe  5.85735287743948     10.70508081833398      1.86491044182917
  Fe  5.87950539769961     13.35047958491762      1.54001925037669
  Fe  6.08192072613570     12.26774778656470      3.89936024422614
  K   7.40360191762341     11.71026406234765     -0.85060101957060
  K   3.39116717620877     12.49502154131679      5.77601605689114
  S   6.53890539805508     14.71840547276511     -0.16354661698613
  S   4.53506952701688     11.78850572473920      0.43572510841470
  S   4.62993758501841     10.42251827359393      3.77380007781321
  S   4.85039105839680     14.07036435687512      3.42419681764388
  S   6.85311269131084      8.98041713938054      0.74474492965309
  S   1.67144698451294     12.52688829711867      3.11454318733036
  S   7.66256324156041     12.16070187002195      2.25401218460376
  S   6.54756692541250     12.27132717485969      6.14041096402992
  C   0.86093459405447     10.89517156210032      2.84076570141214
  H   -0.16264049104657     10.92762076630698      3.23003429224392
  H   0.82945451077949     10.67500990050720      1.77037007755933
  H   1.42262089053710     10.10319360776313      3.34361170741415
  C   4.97083099551733     15.07296699047774     -1.05812607989415
  H   4.32539680788970     15.69698678294428     -0.43449723594877
  H   5.19772285646175     15.60730759443031     -1.98689345790119
  H   4.44432280909296     14.14080857131410     -1.28130112632686
  C   8.31933700101977      8.60481263169758      1.79094865859513
  H   8.87678885083109      9.52187008065701      2.00095795354014
  H   7.99273250421241      8.16884481456786      2.73816249738138
  H   8.96054480312337      7.88780102210316      1.26705710927268
  C   7.20784499763206     13.97855718393384      6.35560562397898
  H   8.17760075805811     14.06711652672880      5.85930931413901
  H   6.52389247981707     14.70993439121583      5.91602529588403
  H   7.33401389583899     14.18135546375987      7.42430931972129
