# Supplementary material for: Disentangling First and Second Sphere Effects in Iron–Sulfur Cubanes
Source: JACS Au. 2025 Dec 18;6(1):209–32. doi: 10.1021/jacsau.5c01171 (PMC12848739; doi:10.1021/jacsau.5c01171)
Supplement: Supplementary file 3 [file au5c01171_si_003.zip › final_structures/Fe4S4_1+/2K/1_4/structure.xyz]

30
Coordinates from ORCA-job orca
  Fe  3.80739972483746     12.17277725218637      2.53170146298764
  Fe  5.85414344822331     10.76305705313735      1.84497614933144
  Fe  5.89734255670248     13.33042552121226      1.54090219676009
  Fe  6.05058498578786     12.31783642283841      3.92054189436973
  K   7.40868002751428     11.71758220369878     -0.88766553440338
  K   3.29795400481169     12.61436564338165      5.72925176675850
  S   6.83349943517900     14.68144086280425     -0.07684354302614
  S   4.42951394889702     11.92383643243950      0.40470332807746
  S   4.75260239399072     10.42468524217646      3.73288283752160
  S   4.78790876232276     14.14140565215370      3.27662098992709
  S   6.62661384914774      9.04193220305907      0.52597565530588
  S   1.63882173617396     12.26866791831636      3.11664310229000
  S   7.67190589326079     12.10028411613593      2.39339179787979
  S   6.38938356962681     12.53865361833842      6.17809269357643
  C   1.08422244337178     10.51248886075700      3.06053387420943
  H   0.09833993083855     10.42369996424524      3.53091870773149
  H   1.01402650944867     10.18442820927289      2.02016486188538
  H   1.80333788315970      9.87020530216029      3.57698616821608
  C   5.31483054941434     15.26902352418330     -0.93703428266747
  H   4.78008337227813     15.97398063333323     -0.29511865263203
  H   5.60129504159371     15.77402627342066     -1.86535859725599
  H   4.65674325331169     14.42453373701003     -1.15741714787035
  C   7.98887674639420      8.41700774798537      1.59670407193431
  H   8.63216735631437      9.24210893925785      1.91399003923639
  H   7.56725890574867      7.93944553487806      2.48450258181395
  H   8.57646068484219      7.68133240025373      1.03723011558658
  C   7.01351024571587     14.26901947336196      6.26051463052496
  H   8.00676838122295     14.32629696966805      5.80712825036687
  H   6.34328775340425     14.94079327008767      5.71701618186643
  H   7.08026960646438     14.57693601824465      7.30920239969753
