# Supplementary material for: Disentangling First and Second Sphere Effects in Iron–Sulfur Cubanes
Source: JACS Au. 2025 Dec 18;6(1):209–32. doi: 10.1021/jacsau.5c01171 (PMC12848739; doi:10.1021/jacsau.5c01171)
Supplement: Supplementary file 3 [file au5c01171_si_003.zip › final_structures/Fe4S4_1+/2K/1_2/structure.xyz]

30
Coordinates from ORCA-job orca
  Fe  3.75393307718049     12.17196655241168      2.55840355205815
  Fe  5.81476836897777     10.76943980259465      1.88786453825014
  Fe  5.85171863742896     13.38765610254750      1.60631274946692
  Fe  6.02330563612510     12.33311602714346      3.94531358171516
  K   7.43882711518599     11.75649901163478     -0.76328489738428
  K   3.32305495307002     12.55168322196264      5.78757457528695
  S   6.95605387686104     14.76982047569371      0.15168101057497
  S   4.50900891474816     12.04787932794690      0.42765218557514
  S   4.74657997672019     10.51099896297578      3.87278724448647
  S   4.59259830857107     14.10712190271263      3.37083141831371
  S   6.40308926385994      9.05544492853415      0.54606543769409
  S   1.55953548238246     12.02211512152002      3.16405687591573
  S   7.63114692829524     12.04219993248530      2.35020569518796
  S   6.50997465210894     12.77229473044543      6.13290306481404
  C   1.20883358779849     10.21915178857431      3.07433168751959
  H   0.22561837201577     10.02097522485151      3.51449451376825
  H   1.20441218875246      9.89556999605332      2.03028937646873
  H   1.97844134811299      9.65659895368607      3.60992914152960
  C   5.54504562464910     15.44152527040830     -0.82542754564222
  H   4.94986670120671     16.11440377660567     -0.20262959077824
  H   5.93615157837160     16.00119792667180     -1.68181908443959
  H   4.90226494772210     14.62842082581490     -1.17425385176616
  C   7.73978330218023      8.20908900008538      1.48915425084755
  H   8.49555682173043      8.93131162146500      1.81037362177029
  H   7.31685407300679      7.72892108057504      2.37539791652164
  H   8.20457389140213      7.44484475694666      0.85606191430206
  C   6.97348852296629     14.55201645384956      6.09969305426927
  H   7.91279957302589     14.67729153536817      5.55496061268492
  H   6.19745681189450     15.13397433705173      5.59561982240139
  H   7.10309046364849     14.90874835138247      7.12659512858744
