# Supplementary material for: Disentangling First and Second Sphere Effects in Iron–Sulfur Cubanes
Source: JACS Au. 2025 Dec 18;6(1):209–32. doi: 10.1021/jacsau.5c01171 (PMC12848739; doi:10.1021/jacsau.5c01171)
Supplement: Supplementary file 3 [file au5c01171_si_003.zip › final_structures/Fe4S4_1+/2K/2_3/structure.xyz]

30
Coordinates from ORCA-job orca
  Fe  3.79535624190266     12.13165855015293      2.63330048641936
  Fe  5.83423286981613     10.69659268777906      1.91388511426724
  Fe  5.85181008254051     13.32481163999729      1.61754375384023
  Fe  6.00432021926100     12.26458072493043      3.97313345594064
  K   7.43865001589215     11.77710196275017     -0.77913049077868
  K   3.32893818978311     12.59943853844866      5.85585377355134
  S   6.71790040819586     14.68581392835350      0.05149703019553
  S   4.41266286594777     11.86590660913248      0.52796242005584
  S   4.70280106877933     10.35087792031052      3.81636372925673
  S   4.74648326877965     14.13118886895049      3.37917419292518
  S   6.67070132221828      9.05606558652390      0.54543867217253
  S   1.59553499402152     12.36057579876561      3.26681627527349
  S   7.61039930511804     12.06458522642546      2.46329746467891
  S   6.43096332792966     12.51985151268972      6.22751349825037
  C   1.00506292105478     10.64172588212417      2.96560066149134
  H   -0.00425822034128     10.53265559977463      3.37584626478634
  H   0.97851807492161     10.44623103494890      1.89052503429082
  H   1.67749126241056      9.92036093350759      3.43695107552880
  C   5.27232431242246     15.15991000292092     -0.98868194085226
  H   4.62328562728973     15.83638354689924     -0.42589817127240
  H   5.62284148526652     15.67049571050750     -1.89289667783750
  H   4.69278613774141     14.27306935874525     -1.26091911521688
  C   8.10813778333661      8.47664667220063      1.54045490360334
  H   8.71252469912090      9.32859369724667      1.86458573645873
  H   7.75369222611836      7.94289163745440      2.42602238815218
  H   8.71651268026944      7.79785975302536      0.93285358971627
  C   7.07662211009724     14.24460698558042      6.23286579869895
  H   8.06382148291551     14.26778439688958      5.76400671131425
  H   6.40625097778947     14.90029629929331      5.67026024305785
  H   7.16146525940051     14.59371593367013      7.26691212203122
