# Supplementary material for: Disentangling First and Second Sphere Effects in Iron–Sulfur Cubanes
Source: JACS Au. 2025 Dec 18;6(1):209–32. doi: 10.1021/jacsau.5c01171 (PMC12848739; doi:10.1021/jacsau.5c01171)
Supplement: Supplementary file 3 [file au5c01171_si_003.zip › final_structures/Fe4S4_1+/2K/2_4/structure.xyz]

30
Coordinates from ORCA-job orca
  Fe  3.76342315673244     12.17467125615721      2.49945289563731
  Fe  5.80416961376696     10.69081402122007      1.85285747643208
  Fe  5.84103706070727     13.33439068377439      1.52077606284196
  Fe  5.99345140852070     12.28085896248762      3.88457601370124
  K   7.39281770889450     11.68890767848687     -0.84460945849403
  K   3.33020846851067     12.61491196812746      5.73345745211866
  S   6.57207930295010     14.71087042853864     -0.15158402953897
  S   4.49311443097334     11.78543431616246      0.36998899069394
  S   4.53152533822173     10.46286687846378      3.71430781027705
  S   4.76220154474178     14.11152425281259      3.37895110474907
  S   6.85366323515924      8.97804085732670      0.77243641055773
  S   1.57905265501229     12.54496702215075      3.07904595906719
  S   7.57720620308767     12.15394117891922      2.26246182344209
  S   6.46303017966590     12.27797513792052      6.08869470034543
  C   0.88814243635401     10.84526498138548      2.90494239874883
  H   -0.13316031538310     10.83116111094900      3.30031256351799
  H   0.86525807381328     10.55930575989438      1.85032124337470
  H   1.50793006276281     10.12601461824549      3.44713928741141
  C   5.02499361463879     15.09716806335104     -1.07046550605008
  H   4.37019995183749     15.71084251218791     -0.44655072230181
  H   5.27700216981212     15.65157872194251     -1.98074065439819
  H   4.49840258905804     14.17400346457975     -1.32680559206369
  C   8.33721926849408      8.65033272480989      1.80985705856042
  H   8.86632569372154      9.58498616208533      2.01754338723216
  H   8.03036454472049      8.20551768222519      2.75974908565113
  H   8.99909841607990      7.95390139171300      1.28389344960465
  C   7.25689076097458     13.91949510324683      6.35548850205332
  H   8.23226587892409     13.94096385295048      5.86267247486803
  H   6.63567203302748     14.71456755928245      5.93356252301776
  H   7.39424751421915     14.08699864860163      7.42940528894233
