# Supplementary material for: Disentangling First and Second Sphere Effects in Iron–Sulfur Cubanes
Source: JACS Au. 2025 Dec 18;6(1):209–32. doi: 10.1021/jacsau.5c01171 (PMC12848739; doi:10.1021/jacsau.5c01171)
Supplement: Supplementary file 3 [file au5c01171_si_003.zip › final_structures/Fe4S4_3+/no_K/3_4/structure.xyz]

28
Coordinates from ORCA-job orca
  Fe  13.32664521298345     13.44282013603784      6.32637500983484
  Fe  15.22244983846497     12.11651556934084      7.84553279669932
  Fe  14.50096921243522     11.11144271891305      5.32190624387577
  Fe  12.71666698088542     10.94205924702828      7.44476949875550
  S   14.77478455893569      9.97895479108427      7.28636347029442
  S   16.86974518951487     12.67707153315217      9.20058467795378
  S   15.00726148819067      9.88747107572095      3.57023213311808
  S   15.51918425135697     13.00975513472703      5.74868465727430
  S   13.13421743790953     12.81700884973197      8.52639782385195
  S   12.31159076993764     11.69193696177117      5.31658467542097
  S   11.19679615645949      9.53654044966367      8.19246981946959
  S   12.48969374243224     15.45574832261399      5.93628002286669
  C   12.28301298282529     15.35647407799249      4.10925675065910
  H   11.92471228400878     16.32744635842756      3.75371159047305
  H   13.23608862559558     15.12898468581884      3.62589645445236
  H   11.55635470278811     14.58157293431026      3.85311653213560
  C   16.84252267452620      9.88395235683810      3.69684106493549
  H   17.22778504074003     10.90528312229570      3.72707537994220
  H   17.15589760239470      9.35030489726782      4.59687969035554
  H   17.23839509292282      9.36860157364135      2.81602290251412
  C   16.78981697166361     14.51068319848191      9.07232697487963
  H   15.80041365991302     14.86679821337500      9.36830559969105
  H   17.54441061801257     14.93555689181394      9.74107824694883
  H   16.99301328447784     14.82464933676448      8.04583679285243
  C   9.80416441511190     10.70486660463280      8.48300695359304
  H   8.97961135792830     10.13745291140964      8.92571087488852
  H   10.10828459592420     11.50178793255141      9.16498413049338
  H   9.47442425165944     11.14118711459225      7.53782323176980
