# Supplementary material for: Disentangling First and Second Sphere Effects in Iron–Sulfur Cubanes
Source: JACS Au. 2025 Dec 18;6(1):209–32. doi: 10.1021/jacsau.5c01171 (PMC12848739; doi:10.1021/jacsau.5c01171)
Supplement: Supplementary file 3 [file au5c01171_si_003.zip › final_structures/Fe4S4_3+/no_K/1_3/structure.xyz]

28
Coordinates from ORCA-job orca
  Fe  13.03129602971919     14.03469171868190      5.91409310318270
  Fe  15.35519135200915     13.33327238449520      7.30806902037245
  Fe  14.42684603071176     11.75050217661992      5.18224121527528
  Fe  13.07023231807240     11.80563145615690      7.62665737904405
  S   15.17260955134147     11.04745535658734      7.12753447276636
  S   17.07327184026935     13.90729325822415      8.56207420850999
  S   14.94279903306663     10.57016067934213      3.39500950566941
  S   15.17217444096106     13.91914921703838      5.14205794485396
  S   13.30920924861081     14.04864860264486      8.08905218516626
  S   12.18520094251372     11.96850624395146      5.54593777899832
  S   12.05309735309531     10.50658382402667      9.10459312723134
  S   11.86244226598584     15.43485354311316      4.70302298151047
  C   12.15619765860542     14.80710871477755      3.00188460686783
  H   11.61605356734442     15.45019354709223      2.30135402568415
  H   13.22523236206902     14.82791129331439      2.77807856626595
  H   11.79104195038102     13.78073794440308      2.91825872235387
  C   16.55176904171494      9.83199322684851      3.89618241389357
  H   17.27989472140861     10.61681228903776      4.11110498282442
  H   16.42010198183856      9.20822487989761      4.78260252451903
  H   16.91321341855867      9.22130091474567      3.06268670634520
  C   16.62888789706985     13.08297149073088     10.14632059489463
  H   16.57030960937917     12.00100598933340     10.00448232851096
  H   17.40517237869987     13.31440237801918     10.88253791024783
  H   15.66545922554194     13.45181443448426     10.50558340101884
  C   10.30131751066279     10.99876680214934      8.82238138579466
  H   9.67261996452692     10.42304320277623      9.50777620846934
  H   10.16657536961126     12.06473812224450      9.02119568142597
  H   10.01069593622931     10.78515330926193      7.79128101830236
