# Supplementary material for: Disentangling First and Second Sphere Effects in Iron–Sulfur Cubanes
Source: JACS Au. 2025 Dec 18;6(1):209–32. doi: 10.1021/jacsau.5c01171 (PMC12848739; doi:10.1021/jacsau.5c01171)
Supplement: Supplementary file 3 [file au5c01171_si_003.zip › final_structures/Fe4S4_3+/no_K/1_4/structure.xyz]

28
Coordinates from ORCA-job orca
  Fe  13.16295543363244     13.23581395770100      6.00309503132427
  Fe  15.32449810046768     12.35962436156445      7.48461271097107
  Fe  14.23842093471039     10.87816282581572      5.12813166486733
  Fe  13.02814808227310     10.84309116403613      7.58884051093272
  S   15.06030274988004     10.07098679410237      7.16580444382167
  S   17.06609080011949     13.05353719777146      8.65708600537993
  S   14.80926696192994      9.71439081237072      3.33941960228580
  S   15.21966478544718     12.98473547659836      5.22387015238352
  S   13.39506052001078     13.01505630703806      8.27872324430922
  S   12.11887015134887     11.22754385655500      5.49920156970907
  S   11.56217743479312      9.82729970150389      8.88868003021526
  S   12.05737609689394     15.10228413005469      5.54757968522181
  C   12.60271965926586     15.41831719926064      3.81816876090590
  H   12.09991569161655     16.32477401083466      3.46749725062181
  H   13.68513355330763     15.56183771468341      3.78407065249569
  H   12.32916328978237     14.58332038069862      3.16914056680590
  C   16.63982592538185      9.84863538783866      3.47612636845045
  H   16.94381601183159     10.89620652018246      3.41710656103284
  H   16.97950860010845      9.42782085335389      4.42519765812146
  H   17.08662286044495      9.28950522889289      2.64855221364007
  C   16.39353008124604     14.38381345533949      9.73107674836801
  H   15.61430147234668     13.98034496111948     10.38055042090130
  H   17.21398492197986     14.78030412619519     10.33669107937660
  H   15.97155293193912     15.18318418771186      9.11894858500499
  C   10.07892794388050     10.89483093145859      8.69067263765010
  H   9.27531500450672     10.48370481624184      9.30906675145035
  H   10.30413074927859     11.91410843916545      9.01249807778271
  H   9.76763225157554     10.90969220191035      7.64364501596978
