# Supplementary material for: Disentangling First and Second Sphere Effects in Iron–Sulfur Cubanes
Source: JACS Au. 2025 Dec 18;6(1):209–32. doi: 10.1021/jacsau.5c01171 (PMC12848739; doi:10.1021/jacsau.5c01171)
Supplement: Supplementary file 3 [file au5c01171_si_003.zip › final_structures/Fe4S4_3+/no_K/1_2/structure.xyz]

28
Coordinates from ORCA-job orca
  Fe  13.38068723153695     13.35604803888005      6.34010476421502
  Fe  15.22562050358235     11.99152230263275      7.88442649922811
  Fe  14.49215636941060     10.96707129380320      5.37223372266757
  Fe  12.68674925567938     10.87306494533164      7.45181035048520
  S   14.77388225570921      9.90041073596915      7.39686863066556
  S   16.77011391023546     12.72264098925979      9.25505383532056
  S   15.00001154136851      9.87111272124027      3.51938909792596
  S   15.57110438863373     12.90322477162318      5.83618257834477
  S   13.19395724025225     12.80214148863053      8.53617488271754
  S   12.31923174027436     11.70810955740324      5.33025526681865
  S   11.15852713285869      9.51901571617610      8.30333418787820
  S   12.74585249285486     15.43433383952458      5.97031431301945
  C   12.42707586197696     15.37249236705639      4.15942372803594
  H   12.09987455069334     16.36757619684754      3.84267297172242
  H   13.33860123654972     15.10582752274507      3.61990672375545
  H   11.64816888968863     14.63982378537129      3.93712232843860
  C   16.83749167211900      9.95230705430451      3.58002358808254
  H   17.17223561919297     10.99191487174278      3.55727632004688
  H   17.21268532381325      9.47261815496161      4.48696384646145
  H   17.22971514280988      9.42210900711776      2.70654872330318
  C   16.63706330659365     14.54081059061821      9.03230227310881
  H   15.63447625593254     14.87686540858786      9.30674598490753
  H   17.37700273421204     15.01998763540498      9.67989828540012
  H   16.83098916514971     14.80161833660552      7.98943485570734
  C   9.77796071096957     10.72160545622171      8.50299936226933
  H   8.90891197297424     10.17826193444454      8.88664477490909
  H   10.05658870877711     11.50790562856073      9.20846199348538
  H   9.52217778614966     11.17250664893377      7.54148011107874
