# Supplementary material for: Disentangling First and Second Sphere Effects in Iron–Sulfur Cubanes
Source: JACS Au. 2025 Dec 18;6(1):209–32. doi: 10.1021/jacsau.5c01171 (PMC12848739; doi:10.1021/jacsau.5c01171)
Supplement: Supplementary file 3 [file au5c01171_si_003.zip › final_structures/Fe4S4_3+/no_K/2_3/structure.xyz]

28
Coordinates from ORCA-job orca
  Fe  12.89477524290334     13.26216775548300      5.95338089414983
  Fe  15.04667089455383     12.34464661588141      7.41235538694314
  Fe  14.05995223759362     10.90314851533676      5.12844608983281
  Fe  12.82640421327416     10.74871430977546      7.56921505665372
  S   14.85071238536693     10.06692784462306      7.13025413108319
  S   16.89963237749834     12.81586796565175      8.53396350897212
  S   14.88646364339362      9.74890739982813      3.43917985746470
  S   14.93669349870106     13.03548962728413      5.20681650680627
  S   13.09234620506309     12.96867585968413      8.25285902301647
  S   11.89703419417440     11.19507016112155      5.47697827378030
  S   11.58015254599367      9.48434728505360      8.88445866723811
  S   11.86104301224883     15.10264521417593      5.29019826492901
  C   12.93384006058199     15.78690613004613      3.96415059402933
  H   12.47191524581823     16.70596757926619      3.59200317312368
  H   13.92552358396695     16.00678119252076      4.36297694575262
  H   13.02734155335361     15.06726544540680      3.14853008685677
  C   16.69429631602232      9.85171679974702      3.75250920249835
  H   17.01687984740719     10.89545270271620      3.75322710354402
  H   16.93132643925077      9.40138806572011      4.71933804365863
  H   17.21290273392162      9.30706417363354      2.95779889705824
  C   16.48879482249938     14.48245280921491      9.19840721160654
  H   15.61730028068040     14.42312544677994      9.85435801653162
  H   17.35313929528801     14.84066226416845      9.76674366349902
  H   16.28148035622683     15.18166339987511      8.38514050048942
  C   10.04158102654029     10.49564831802344      8.87320142375169
  H   9.29741063464909      9.98829966533174      9.49452821179292
  H   10.24057193311152     11.48961574138011      9.27986210846181
  H   9.66272841991578     10.59230871226960      7.85317315647512
