# Supplementary material for: Disentangling First and Second Sphere Effects in Iron–Sulfur Cubanes
Source: JACS Au. 2025 Dec 18;6(1):209–32. doi: 10.1021/jacsau.5c01171 (PMC12848739; doi:10.1021/jacsau.5c01171)
Supplement: Supplementary file 3 [file au5c01171_si_003.zip › final_structures/Fe4S4_3+/no_K/2_4/structure.xyz]

28
Coordinates from ORCA-job orca
  Fe  13.28802304732811     14.03511872509604      5.82148569770514
  Fe  15.56371405651411     13.23656846435786      7.23907604330151
  Fe  14.50358752131855     11.63156608367053      5.18683112064601
  Fe  13.17119749254077     11.88653865383406      7.62954883292401
  S   15.23242484538881     10.99689636808876      7.23760022452349
  S   17.17399099176007     13.66785836087460      8.66015865422034
  S   14.84057530119911     10.24780100333910      3.49017123282853
  S   15.45608258391298     13.72634521631760      5.10250107665041
  S   13.61746254170942     14.09703945661365      8.04422226149343
  S   12.27894642259469     11.97849806919887      5.61903948452881
  S   12.09559468597841     10.84456881770068      9.24606475632461
  S   12.11125254517804     15.59677060962925      4.80432745754815
  C   11.91321867612281     14.87425276321862      3.12419561381534
  H   11.36657490026785     15.59241490942638      2.50520146711971
  H   12.88988685539411     14.67827316054828      2.67574658985912
  H   11.35029396813111     13.93984635373028      3.18440548375895
  C   16.60906323597292      9.82327895622097      3.77658365740897
  H   17.22732044041573     10.72349688590578      3.74936674097877
  H   16.72749525791642      9.33337492189626      4.74599021472410
  H   16.92866619652273      9.14349212137729      2.98048362745028
  C   16.44073012279707     13.11511852650324     10.25105882901666
  H   16.20284048577296     12.05005506908879     10.20035847489079
  H   17.17249048372983     13.29323686720820     11.04494984327652
  H   15.52683401007070     13.67821731050361     10.45268973144658
  C   10.34723601070689     10.98378694948594      8.69128426866783
  H   9.72047902831244     10.47227760392507      9.42822922957555
  H   10.04909006051790     12.03240616621123      8.62893615005053
  H   10.22384123192383     10.51382860602759      7.71354723526512
