# Supplementary material for: Disentangling First and Second Sphere Effects in Iron–Sulfur Cubanes
Source: JACS Au. 2025 Dec 18;6(1):209–32. doi: 10.1021/jacsau.5c01171 (PMC12848739; doi:10.1021/jacsau.5c01171)
Supplement: Supplementary file 3 [file au5c01171_si_003.zip › final_structures/Fe4S4_3+/K/3_4/structure.xyz]

29
Coordinates from ORCA-job orca
  Fe  12.98139462550444     13.14133865906836      5.58734506169746
  Fe  15.05107843626868     12.45608190278014      7.51506618801808
  Fe  14.42411475214700     10.83135139534532      5.39249599103137
  Fe  12.74365606905744     11.02765160634663      7.31044764067101
  K   12.88440293404082      7.83761360431320      6.01789542492064
  S   14.83218784906696     10.21030126528946      7.52645998321051
  S   16.62638187789343     13.38993283494065      8.69432686416934
  S   14.93670167639824      9.14728162940475      4.03175170072926
  S   15.24675066161421     12.83900560128778      5.25048493111096
  S   12.87408724028147     13.12144295729691      7.88327157845334
  S   12.19597300567620     11.07478796985202      5.12621089440784
  S   11.48330976701544      9.48305476422979      8.29908840277871
  S   12.06623821825729     14.89321994270225      4.67447973342067
  C   12.92471125894341     16.28568200852316      5.51525667162112
  H   12.54250196854056     17.21408765113295      5.08405369518172
  H   12.71312910463682     16.26515547648847      6.58651532777533
  H   14.00216739912691     16.22288452366990      5.34820783522352
  C   16.75553748465161      9.03030358490229      4.28646372180861
  H   17.21951507944701      9.98688821047560      4.04063434798341
  H   16.98284689618653      8.76764045870783      5.32102226802971
  H   17.13635570400896      8.25700346389232      3.61494118337659
  C   16.57486401476694     15.14713678764079      8.15644029376387
  H   15.58431674838254     15.57042914789353      8.33486419880145
  H   17.31506565852225     15.69141100852436      8.74781939826959
  H   16.82477094851233     15.22156317652771      7.09616841826252
  C   9.80042243729400     10.18128693198313      8.03523428479657
  H   9.08629788114700      9.52688421777378      8.54051040148922
  H   9.74789579839388     11.18099024990462      8.46946728665334
  H   9.56921750421605     10.23239396910100      6.96972027234353
