# Supplementary material for: Disentangling First and Second Sphere Effects in Iron–Sulfur Cubanes
Source: JACS Au. 2025 Dec 18;6(1):209–32. doi: 10.1021/jacsau.5c01171 (PMC12848739; doi:10.1021/jacsau.5c01171)
Supplement: Supplementary file 3 [file au5c01171_si_003.zip › final_structures/Fe4S4_3+/K/1_3/structure.xyz]

29
Coordinates from ORCA-job orca
  Fe  13.03021595624601     13.27736323056750      5.66079028825684
  Fe  15.15507695031394     12.50801920884551      7.47592020299287
  Fe  14.48209544697221     10.98825178775377      5.32223229664551
  Fe  12.77417608491700     11.12677762665383      7.38210924073080
  K   12.90720882862850      8.01441931757043      5.98363565727792
  S   14.89654443249892     10.23856574037559      7.36183018786933
  S   16.71663612000712     13.22206990564326      8.84227204719036
  S   14.85373755876379      9.39126570873201      3.81461836212310
  S   15.24679404470571     13.11188192722187      5.27050467277010
  S   13.02715160114074     13.34963614905699      7.85386224635672
  S   12.22105861481871     11.18291976171035      5.21643456662420
  S   11.64855954699172      9.55364116374121      8.48896934779775
  S   12.21861475991560     14.78350401715804      4.33248884802681
  C   12.65681616022636     16.35345507191161      5.18368397642578
  H   12.16688201003431     17.16401472620156      4.63870105402128
  H   12.31301528130426     16.34078528912941      6.21885504378248
  H   13.73889728925073     16.49732973591532      5.15113358097622
  C   16.59274071718618      8.93983398553060      4.22473549184994
  H   17.25507416568175      9.77497551689607      3.99002990691405
  H   16.68873937836327      8.68910979436024      5.28338105226608
  H   16.86772638717264      8.07923359986957      3.60966751394780
  C   16.75961826107087     15.02359424250757      8.47543624564916
  H   15.79308589751855     15.47623951560105      8.70597748643824
  H   17.52961307843251     15.46876316927035      9.11008798138134
  H   17.00559569813734     15.19153061224401      7.42511882297362
  C   9.90569422331119     10.05125122825320      8.15108194960252
  H   9.24889100011517      9.29873512782148      8.59409304446708
  H   9.70280965202799     11.01918461732221      8.61298185490606
  H   9.72282385424540     10.11845322213399      7.07601102973526
