# Supplementary material for: Disentangling First and Second Sphere Effects in Iron–Sulfur Cubanes
Source: JACS Au. 2025 Dec 18;6(1):209–32. doi: 10.1021/jacsau.5c01171 (PMC12848739; doi:10.1021/jacsau.5c01171)
Supplement: Supplementary file 3 [file au5c01171_si_003.zip › final_structures/Fe4S4_3+/K/1_4/structure.xyz]

29
Coordinates from ORCA-job orca
  Fe  12.97712062948385     13.23008831012171      5.67971794094772
  Fe  15.19778989071451     12.49196103635054      7.36185033687292
  Fe  14.41626311245677     10.92909207644929      5.21699704966935
  Fe  12.87526848566845     11.07171954732834      7.39544934972217
  K   12.93178114241923      7.96801419532970      5.96397445737307
  S   14.89750142676825     10.22204777221115      7.34282633618912
  S   16.97363639700746     13.08118683563146      8.50506448501114
  S   15.05234608352388      9.25805265414462      3.89984455580577
  S   15.09640397116170     13.10695105864132      5.13381548746760
  S   13.11714693349745     13.24994629607909      7.93814725616174
  S   12.20742583952569     11.12726590275661      5.22297799017216
  S   11.49487463119195      9.62349205932086      8.34971834821912
  S   11.53356467209068     14.71497913683178      5.03937271193333
  C   12.44534109707770     16.29251412412591      5.28833434883572
  H   11.85688231857246     17.08425561868534      4.81785143712835
  H   12.53791147062735     16.49543730902933      6.35728025430920
  H   13.43380175990186     16.24619643478591      4.82915439612191
  C   16.80258186029520      8.96018794970619      4.38524091035635
  H   17.40673966452372      9.82895476819635      4.11780841971827
  H   16.87545816258665      8.78497844849263      5.46062986779172
  H   17.16244279221102      8.08613823394521      3.83729897274834
  C   16.87822065830672     14.91708348167308      8.41758721632913
  H   15.94937715498885     15.27227896182142      8.86795543665198
  H   17.73017374703223     15.31542566857324      8.97426263724738
  H   16.93804944642566     15.24997688777630      7.37944067776888
  C   9.83017240493424     10.30808144037413      7.96861109903208
  H   9.08246838577209      9.62099235293444      8.37134859668773
  H   9.72322464356905     11.28394704245484      8.44482381723159
  H   9.70192421766436     10.41355939622831      6.88925960649570
