# Supplementary material for: Disentangling First and Second Sphere Effects in Iron–Sulfur Cubanes
Source: JACS Au. 2025 Dec 18;6(1):209–32. doi: 10.1021/jacsau.5c01171 (PMC12848739; doi:10.1021/jacsau.5c01171)
Supplement: Supplementary file 3 [file au5c01171_si_003.zip › final_structures/Fe4S4_3+/K/1_2/structure.xyz]

29
Coordinates from ORCA-job orca
  Fe  12.98389749705354     13.17817012306136      5.59302199713601
  Fe  15.09229345963301     12.49502467537506      7.38309274784156
  Fe  14.41180815131850     10.84556673687855      5.25429367348182
  Fe  12.76671293781802     11.01788410093374      7.32528527292206
  K   12.86458986205093      7.86746959932474      5.96893487704178
  S   14.95130152377585     10.29913189396196      7.42184113742468
  S   16.67342821370200     13.53504357466689      8.43484163349229
  S   14.88331575876965      9.12372038130862      3.89892201415251
  S   15.22016185243621     12.94634219760158      5.15232120174028
  S   12.96020144643423     13.19049618194494      7.87429643012003
  S   12.14044485873736     11.19351299256070      5.11800719768421
  S   11.57302059359719      9.43927780624130      8.37632891472879
  S   12.11439283418519     15.02764462256389      4.86823236648101
  C   13.19787039476068     16.32724368266719      5.57839422925175
  H   12.82797344941300     17.29258171721058      5.22434747080931
  H   13.14939976128677     16.29288335668375      6.66921103713675
  H   14.22768181572926     16.18168363107189      5.24683068932689
  C   16.66520360226595      8.84803897504442      4.27813152924891
  H   17.24803663503311      9.69999813484018      3.92403523159766
  H   16.81602840342275      8.72579319968533      5.35281770400057
  H   16.98592906823154      7.94565546646713      3.75241080554157
  C   16.29451543738609     15.31108216268941      8.17181715799186
  H   15.29424185635436     15.54138033942675      8.54321854003398
  H   17.03723753170680     15.89047989219935      8.72533947282215
  H   16.36116276751831     15.54931976749648      7.10825720327872
  C   9.85207435884379     10.03307064852040      8.08877672740783
  H   9.16499113768090      9.26799947803588      8.45798188060806
  H   9.69171649714288     10.96083225232131      8.64061864380272
  H   9.67626129371059     10.20747740921524      7.02503621289340
