# Supplementary material for: Disentangling First and Second Sphere Effects in Iron–Sulfur Cubanes
Source: JACS Au. 2025 Dec 18;6(1):209–32. doi: 10.1021/jacsau.5c01171 (PMC12848739; doi:10.1021/jacsau.5c01171)
Supplement: Supplementary file 3 [file au5c01171_si_003.zip › final_structures/Fe4S4_3+/K/2_3/structure.xyz]

29
Coordinates from ORCA-job orca
  Fe  12.90263302960938     13.20447025718246      5.70921273023724
  Fe  15.19616952159912     12.54205877980771      7.33154108477360
  Fe  14.36014559402975     10.95080217460103      5.25466716871863
  Fe  12.86281866584657     11.06910071720258      7.46188433502166
  K   12.88653045178340      7.97014655535518      6.07677285345907
  S   14.93689618068639     10.27202312601550      7.33961592696082
  S   17.11712261377654     13.15382655707852      8.12769272847306
  S   14.96859356745341      9.26026094054977      3.95931296911655
  S   15.11417927975714     13.07172861370590      5.13441511400157
  S   13.23572650513004     13.25367270803828      8.00310676703415
  S   12.17199794597287     11.07928542864265      5.27948074702224
  S   11.48041952726317      9.63923748747561      8.45590684639640
  S   11.58794796363505     14.73952046894358      4.85799507458542
  C   12.54889596641504     16.27133825387484      5.20764211324353
  H   11.99853509812077     17.10792354190252      4.77027989954417
  H   12.63939013111186     16.42057473542751      6.28552920795596
  H   13.54083865443262     16.21086940846120      4.75649155204657
  C   16.74570214692772      9.01833837999265      4.36623701761445
  H   17.30821699972878      9.90957490992254      4.08284652330279
  H   16.86772988626537      8.83654761321844      5.43605967364421
  H   17.10949493871081      8.16084055319655      3.79519920835229
  C   16.85316112165580     14.93748528236832      8.48558936826489
  H   15.96940986454492     15.07785077152802      9.10983766386799
  H   17.74104348155572     15.29677637855642      9.01274483583935
  H   16.74243092471569     15.48883520538545      7.54975523573812
  C   9.80802247867174     10.23636284532449      7.96769584357440
  H   9.06926317518328      9.53393926622277      8.36024989889362
  H   9.63469241502328     11.22369978591707      8.39890390780406
  H   9.72788487039243     10.29771425410124      6.87997770451251
