# Supplementary material for: Disentangling First and Second Sphere Effects in Iron–Sulfur Cubanes
Source: JACS Au. 2025 Dec 18;6(1):209–32. doi: 10.1021/jacsau.5c01171 (PMC12848739; doi:10.1021/jacsau.5c01171)
Supplement: Supplementary file 3 [file au5c01171_si_003.zip › final_structures/Fe4S4_3+/K/2_4/structure.xyz]

29
Coordinates from ORCA-job orca
  Fe  12.89956833780085     13.23640337823677      5.66456341904495
  Fe  15.10121717180476     12.61393853472951      7.43194373864618
  Fe  14.44755873755873     10.98146498839172      5.30411533670536
  Fe  12.78419397392333     11.14421663264475      7.40238229867315
  K   12.93887284846000      8.00715303085327      6.02215892241843
  S   14.90988221098002     10.33189058474628      7.39105677247111
  S   16.47070263099940     13.30098984653364      8.96272068408109
  S   14.82039985422903      9.36226193717220      3.81900393279460
  S   15.18520072304930     13.14518724865722      5.30459277946478
  S   13.02597557869223     13.32645550076471      7.94994612632714
  S   12.15268060371889     11.10816188671114      5.28048668174933
  S   11.68193805553975      9.57200931145249      8.53635175305157
  S   11.85660116658559     14.83932147418628      4.59031384679263
  C   12.77855476580592     16.33084553898993      5.14545204871099
  H   12.31106775406263     17.19827764338485      4.67383632071975
  H   12.72457008301826     16.42889442124541      6.23169415300088
  H   13.82186822662032     16.26253924465062      4.83140994728821
  C   16.57956574986691      8.94110003393785      4.17491203216264
  H   17.22251807097227      9.78412042985197      3.91561028611727
  H   16.71430013361911      8.69684593905404      5.23107411107292
  H   16.84987453244666      8.08105753339490      3.55707164049395
  C   16.73696050105998     15.06345205315293      8.51402449494843
  H   15.82496331287991     15.63142418133368      8.70984382362847
  H   17.54197533259807     15.44136388513248      9.14943824879133
  H   17.01697606663273     15.15703749940706      7.46376725270710
  C   9.94200589509104     10.00142295437236      8.10591914774577
  H   9.29238048000861      9.23703574044578      8.53948073161430
  H   9.68524989915768     10.97301208523258      8.53156021138986
  H   9.80827030281643     10.03692146133219      7.02191325738709
